# Supplementary material for: Peracetic acid treatment of squid eggs infected with parasitic copepod (Ikanecator primus gen. et sp. nov.)
Source: Sci Rep. 2024 Jun 24;14:14513. doi: 10.1038/s41598-024-65290-z (PMC11196259; doi:10.1038/s41598-024-65290-z)
Supplement: Supplementary file 1 — Supplementary Data. [file 41598_2024_65290_MOESM1_ESM.xlsx]

## Sheet: repeatmasker
==================================================
file name: scaffolds.fasta
sequences: 407085
total length: 411459916 bp (411449768 bp excl N/X-runs)
GC level: 42.93 %
bases masked: 59047466 bp ( 14.35 %)
==================================================
number of length percentage
elements* occupied of sequence
--------------------------------------------------
Retroelements 17357 5563635 bp 1.35 %
SINEs: 1348 112986 bp 0.03 %
Penelope 106 23888 bp 0.01 %
LINEs: 10091 2437035 bp 0.59 %
CRE/SLACS 0 0 bp 0.00 %
L2/CR1/Rex 943 485358 bp 0.12 %
R1/LOA/Jockey 165 42596 bp 0.01 %
R2/R4/NeSL 2729 389248 bp 0.09 %
RTE/Bov-B 2645 387514 bp 0.09 %
L1/CIN4 112 25826 bp 0.01 %
LTR elements: 5918 3013614 bp 0.73 %
BEL/Pao 2050 1295109 bp 0.31 %
Ty1/Copia 0 0 bp 0.00 %
Gypsy/DIRS1 3475 1662835 bp 0.40 %
Retroviral 393 55670 bp 0.01 %
DNA transposons 7656 2335084 bp 0.57 %
hobo-Activator 1426 443279 bp 0.11 %
Tc1-IS630-Pogo 2591 683593 bp 0.17 %
En-Spm 0 0 bp 0.00 %
MuDR-IS905 0 0 bp 0.00 %
PiggyBac 112 69604 bp 0.02 %
Tourist/Harbinger 774 106529 bp 0.03 %
Other (Mirage, 152 70990 bp 0.02 %
P-element, Transib)
Rolling-circles 143 82745 bp 0.02 %
Unclassified: 269096 41782527 bp 10.15 %
Total interspersed repeats: 49681246 bp 12.07 %
Small RNA: 2688 426441 bp 0.10 %
Satellites: 156 33607 bp 0.01 %
Simple repeats: 162267 7811511 bp 1.90 %
Low complexity: 20696 1039126 bp 0.25 %
==================================================

## Sheet: Quast
Assembly	scaffolds
# contigs (>= 0 bp)	407085
# contigs (>= 1000 bp)	92473
# contigs (>= 5000 bp)	9520
# contigs (>= 10000 bp)	1918
# contigs (>= 25000 bp)	101
# contigs (>= 50000 bp)	29
Total length (>= 0 bp)	411459916
Total length (>= 1000 bp)	248885113
Total length (>= 5000 bp)	81850127
Total length (>= 10000 bp)	30889090
Total length (>= 25000 bp)	6085491
Total length (>= 50000 bp)	3846698
# contigs	226743
Largest contig	510651
Total length	338064943
Reference length	478201101
GC (%)	42.75
Reference GC (%)	33.63
N50	2173
NG50	1097
N90	608
NG90	-
auN	6283.3
auNG	4442.0
L50	36863
LG50	83124
L90	164766
LG90	-
# total reads	17680144
# left	8840072
# right	8840072
Mapped (%)	103.61
Reference mapped (%)	45.39
Properly paired (%)	83.81
Reference properly paired (%)	44.74
Avg. coverage depth	11
Reference avg. coverage depth	0
Coverage >= 1x (%)	99.91
Reference coverage >= 1x (%)	7.94
# misassemblies	1
# misassembled contigs	1
Misassembled contigs length	705
# local misassemblies	0
# scaffold gap ext. mis.	0
# scaffold gap loc. mis.	0
# structural variations	0
# unaligned mis. contigs	1
# unaligned contigs	226660 + 76 part
Unaligned length	338043420
Genome fraction (%)	0.001
Duplication ratio	1.404
# N's per 100 kbp	3.05
# mismatches per 100 kbp	1447.48
# indels per 100 kbp	259.80
# genomic features	75 + 12 part
Largest alignment	350
Total aligned length	8083
NA50	-
NGA50	-
NA90	-
NGA90	-
auNA	0.0
auNGA	0.0
LA50	-
LGA50	-
LA90	-
LGA90	-

## Sheet: Kraken2
90.25	367409	367409	U	0	unclassified
9.75	39676	26		1	root
9.73	39606	705	1	131567	cellular organisms
6.96	28317	735		2	Bacteria
5.3	21568	538	P	1224	Pseudomonadota
2.36	9590	522	C	1236	Gammaproteobacteria
0.95	3874	33	O	135622	Alteromonadales
0.85	3450	11	F	72275	Alteromonadaceae
0.83	3384	8	F1	2903219	Alteromonas/Salinimonas group
0.82	3345	150	G	226	Alteromonas
0.73	2962	2462	S	28108	Alteromonas macleodii
0.07	294	294	S1	1004787	Alteromonas macleodii str. 'Balearic Sea AD45'
0.03	111	111	S1	1004788	Alteromonas macleodii str. 'English Channel 673'
0.02	95	95	S1	529120	Alteromonas macleodii ATCC 27126
0.03	103	68	S	314275	Alteromonas mediterranea
0.01	28	28	S1	1300254	Alteromonas mediterranea MED64
0	6	6	S1	1774373	Alteromonas mediterranea DE
0	1	1	S1	1300255	Alteromonas mediterranea U4
0.02	90	30	G1	2614992	unclassified Alteromonas
0.01	30	30	S	2267264	Alteromonas sp. RKMC-009
0	10	10	S	3002962	Alteromonas sp. 009811495
0	8	8	S	1714845	Alteromonas sp. BL110
0	4	4	S	2961948	Alteromonas sp. LMIT006
0	3	3	S	1917158	Alteromonas sp. RW2A1
0	2	2	S	2358187	Alteromonas sp. 76-1
0	2	2	S	2785913	Alteromonas sp. B31-7
0	1	1	S	2058133	Alteromonas sp. MB-3u-76
0	17	17	S	589873	Alteromonas australica
0	12	12	S	1858656	Alteromonas pelagimontana
0	8	8	S	715451	Alteromonas naphthalenivorans
0	3	3	S	233316	Alteromonas stellipolaris
0.01	31	3	G	288793	Salinimonas
0	13	13	S	914153	Salinimonas lutimaris
0	7	7	S	2303538	Salinimonas sediminis
0	4	4	S	2572577	Salinimonas iocasae
0	4	4	S	2785918	Salinimonas marina
0	15	1	G	1621534	Paraglaciecola
0	10	0	G1	2685791	unclassified Paraglaciecola
0	8	8	S	3042615	Paraglaciecola sp. T6c
0	2	2	S	2686358	Paraglaciecola sp. L3A3
0	2	2	S	197222	Paraglaciecola mesophila
0	2	0	S	326544	Paraglaciecola psychrophila
0	2	2	S1	1129794	Paraglaciecola psychrophila 170
0	8	0	G	1858563	Alkalimarinus
0	6	6	S	2935863	Alkalimarinus coralli
0	1	1	S	1632866	Alkalimarinus sediminis
0	1	1	S	2961619	Alkalimarinus alittae
0	7	0	G	89404	Glaciecola
0	7	0	S	300231	Glaciecola nitratireducens
0	7	7	S1	1085623	Glaciecola nitratireducens FR1064
0	7	1	G	261825	Agarivorans
0	2	2	S	680279	Agarivorans gilvus
0	2	2	S	1563703	Agarivorans aestuarii
0	2	0	G1	2636026	unclassified Agarivorans
0	2	2	S	2652721	Agarivorans sp. B2Z047
0	4	0	G	1406885	Aliiglaciecola
0	4	0	G1	2593648	unclassified Aliiglaciecola
0	4	4	S	3053655	Aliiglaciecola sp. LCG003
0	4	0	G	1751872	Lacimicrobium
0	4	4	S	1526571	Lacimicrobium alkaliphilum
0	4	0	G	2650549	Hydrocarboniclastica
0	4	4	S	2259620	Hydrocarboniclastica marina
0	2	0	G	2661818	Saliniradius
0	2	2	S	2183582	Saliniradius amylolyticus
0	2	0	G	2905123	Paraneptunicella
0	2	2	S	2831148	Paraneptunicella aestuarii
0	1	0	G	1172191	Catenovulum
0	1	1	S	1740262	Catenovulum sediminis
0	1	0	G	2894574	Saccharobesus
0	1	1	S	2172099	Saccharobesus litoralis
0.06	232	0	F	267888	Pseudoalteromonadaceae
0.06	229	35	G	53246	Pseudoalteromonas
0.02	72	32	S	298657	Pseudoalteromonas spongiae
0.01	40	40	S1	1117319	Pseudoalteromonas spongiae UST010723-006
0.01	39	4	G1	194690	unclassified Pseudoalteromonas
0.01	24	24	S	2587843	Pseudoalteromonas sp. THAF3
0	3	3	S	2785910	Pseudoalteromonas sp. A41-2
0	3	3	S	2822842	Pseudoalteromonas sp. SCSIO 43201
0	2	2	S	3036714	Pseudoalteromonas sp. MM1
0	1	1	S	1390185	Pseudoalteromonas sp. DL-6
0	1	1	S	2692624	Pseudoalteromonas sp. M8
0	1	1	S	2490635	Pseudoalteromonas sp. Xi13
0.01	36	36	S	151081	Pseudoalteromonas ruthenica
0.01	21	21	S	161398	Pseudoalteromonas phenolica
0	7	7	S	43657	Pseudoalteromonas luteoviolacea
0	4	4	S	43658	Pseudoalteromonas rubra
0	2	2	S	227	Pseudoalteromonas carrageenovora
0	2	0	S	107327	Pseudoalteromonas ulvae
0	2	2	S1	1315306	Pseudoalteromonas ulvae UL12
0	2	2	S	43662	Pseudoalteromonas piscicida
0	2	2	S	247523	Pseudoalteromonas aliena
0	2	2	S	1348114	Pseudoalteromonas piratica
0	1	1	S	882626	Pseudoalteromonas xiamenensis
0	1	1	S	339617	Pseudoalteromonas viridis
0	1	1	S	314281	Pseudoalteromonas tunicata
0	1	0	S	28107	Pseudoalteromonas espejiana
0	1	1	S1	1314869	Pseudoalteromonas espejiana DSM 9414
0	1	0	S	182141	Pseudoalteromonas prydzensis
0	1	1	S1	1315282	Pseudoalteromonas prydzensis ACAM 620
0	3	0	G	907197	Psychrosphaera
0	2	2	S	1266052	Psychrosphaera aestuarii
0	1	1	S	2820710	Psychrosphaera ytuae
0.02	85	0	F	267890	Shewanellaceae
0.02	83	28	G	22	Shewanella
0	5	0	G1	196818	unclassified Shewanella
0	2	2	S	2950245	Shewanella sp. NFH-SH190041
0	1	1	S	2059264	Shewanella sp. Pdp11
0	1	1	S	2746932	Shewanella sp. MTB7
0	1	1	S	2698686	Shewanella sp. Arc9-LZ
0	4	0	S	192073	Shewanella denitrificans
0	4	4	S1	318161	Shewanella denitrificans OS217
0	3	3	S	1965282	Shewanella khirikhana
0	3	3	S	332186	Shewanella xiamenensis
0	3	3	S	1028752	Shewanella aestuarii
0	3	0	S	70864	Shewanella pealeana
0	3	3	S1	398579	Shewanella pealeana ATCC 700345
0	3	3	S	2520507	Shewanella maritima
0	3	3	S	2814294	Shewanella avicenniae
0	2	2	S	2487742	Shewanella psychromarinicola
0	2	2	S	238836	Shewanella donghaensis
0	2	2	S	260364	Shewanella marisflavi
0	2	2	S	518738	Shewanella vesiculosa
0	1	1	S	2590884	Shewanella glacialimarina
0	1	1	S	38313	Shewanella algae
0	1	1	S	1173586	Shewanella litorisediminis
0	1	1	S	2829809	Shewanella yunxiaonensis
0	1	1	S	2864206	Shewanella psychrotolerans
0	1	1	S	2864207	Shewanella rhizosphaerae
0	1	1	S	768528	Shewanella indica
0	1	1	S	755175	Shewanella seohaensis
0	1	1	S	2864211	Shewanella mangrovisoli
0	1	0	S	271098	Shewanella halifaxensis
0	1	1	S1	458817	Shewanella halifaxensis HAW-EB4
0	1	1	S	24	Shewanella putrefaciens
0	1	0	S	271097	Shewanella sediminis
0	1	1	S1	425104	Shewanella sediminis HAW-EB3
0	1	1	S	256839	Shewanella decolorationis
0	1	1	S	150120	Shewanella livingstonensis
0	1	1	S	43661	Shewanella benthica
0	1	1	S	93973	Shewanella japonica
0	1	0	S	56812	Shewanella frigidimarina
0	1	1	S1	318167	Shewanella frigidimarina NCIMB 400
0	1	0	S	60961	Shewanella woodyi
0	1	1	S1	392500	Shewanella woodyi ATCC 51908
0	1	0	S	70863	Shewanella oneidensis
0	1	1	S1	211586	Shewanella oneidensis MR-1
0	1	1	S	62322	Shewanella baltica
0	2	0	G	2547964	Parashewanella
0	1	1	S	342950	Parashewanella spongiae
0	1	1	S	2547970	Parashewanella tropica
0.01	50	2	F	267889	Colwelliaceae
0	17	0	G	1518149	Thalassotalea
0	11	0	G1	2614972	unclassified Thalassotalea
0	5	5	S	2552945	Thalassotalea sp. HSM 43
0	3	3	S	2769490	Thalassotalea sp. LPB0316
0	2	2	S	3030492	Thalassotalea sp. PTE2
0	1	1	S	2594005	Thalassotalea sp. PS06
0	3	3	S	349064	Thalassotalea agarivorans
0	2	2	S	1763536	Thalassotalea crassostreae
0	1	1	S	1759089	Thalassotalea sediminis
0	12	0	G	1407056	Litorilituus
0	12	12	S	718192	Litorilituus sediminis
0	8	0	G	28228	Colwellia
0	8	0	G1	196834	unclassified Colwellia
0	3	3	S	2689569	Colwellia sp. 20A7
0	2	2	S	2583805	Colwellia sp. M166
0	1	1	S	58049	Colwellia sp. MT41
0	1	1	S	1816218	Colwellia sp. PAMC 20917
0	1	1	S	2161872	Colwellia sp. Arc7-D
0	8	1	G	137583	Thalassomonas
0	3	3	S	485447	Thalassomonas actiniarum
0	3	3	S	485448	Thalassomonas haliotis
0	1	1	S	137584	Thalassomonas viridans
0	3	0	G	2848171	Cognaticolwellia
0	3	3	S	1967665	Cognaticolwellia beringensis
0	11	0	F	267892	Ferrimonadaceae
0	11	0	G	44011	Ferrimonas
0	5	0	G1	2620587	unclassified Ferrimonas
0	3	3	S	3028878	Ferrimonas sp. YFM
0	2	2	S	2822844	Ferrimonas sp. SCSIO 43195
0	4	0	S	44012	Ferrimonas balearica
0	4	4	S1	550540	Ferrimonas balearica DSM 9799
0	2	2	S	2724191	Ferrimonas lipolytica
0	7	0	F	267893	Idiomarinaceae
0	6	1	G	135575	Idiomarina
0	3	3	S	135577	Idiomarina loihiensis
0	1	1	S	86102	Idiomarina abyssalis
0	1	0	G1	2614829	unclassified Idiomarina
0	1	1	S	1874361	Idiomarina sp.
0	1	0	G	2800384	Pseudidiomarina
0	1	1	S	1940690	Pseudidiomarina andamanensis
0	4	0	F	267891	Moritellaceae
0	4	0	G	58050	Moritella
0	2	2	G1	2637987	unclassified Moritella
0	1	1	S	69539	Moritella yayanosii
0	1	0	S	90736	Moritella marina
0	1	1	S1	1202962	Moritella marina ATCC 15381
0	2	0	F	267894	Psychromonadaceae
0	2	0	G	67572	Psychromonas
0	1	0	S	357794	Psychromonas ingrahamii
0	1	1	S1	357804	Psychromonas ingrahamii 37
0	1	0	G1	2614957	unclassified Psychromonas
0	1	1	S	314282	Psychromonas sp. CNPT3
0.49	1975	5	O	135614	Xanthomonadales
0.48	1950	27	F	32033	Xanthomonadaceae
0.46	1853	945	G	40323	Stenotrophomonas
0.21	853	11	G1	995085	Stenotrophomonas maltophilia group
0.21	839	836	S	40324	Stenotrophomonas maltophilia
0	2	2	S1	391008	Stenotrophomonas maltophilia R551-3
0	1	1	S1	868597	Stenotrophomonas maltophilia JV3
0	3	1	G2	2961925	unclassified Stenotrophomonas maltophilia group
0	1	1	S	2072409	Stenotrophomonas sp. SAU14A_NAIMI4_8
0	1	1	S	2072414	Stenotrophomonas sp. ESTM1D_MKCIP4_1
0.01	50	2	G1	196198	unclassified Stenotrophomonas
0.01	38	38	S	3055080	Stenotrophomonas sp. 610A2
0	2	2	S	2691571	Stenotrophomonas sp. 364
0	2	2	S	2682487	Stenotrophomonas sp. SXG-1
0	2	2	S	3051119	Stenotrophomonas sp. 57
0	1	1	S	2599307	Stenotrophomonas sp. SBJS02
0	1	1	S	2939415	Stenotrophomonas sp. NY11291
0	1	1	S	2040586	Stenotrophomonas sp. Pemsol
0	1	1	S	3068324	Stenotrophomonas sp. 24(2023)
0	3	3	S	487698	Stenotrophomonas pavanii
0	1	1	S	128780	Stenotrophomonas acidaminiphila
0	1	1	S	216778	Stenotrophomonas rhizophila
0.01	29	7	G	68	Lysobacter
0	5	5	S	435897	Lysobacter capsici
0	4	4	S	69	Lysobacter enzymogenes
0	2	2	S	84531	Lysobacter antibioticus
0	2	2	S	2992573	Lysobacter auxotrophicus
0	2	0	G1	2635362	unclassified Lysobacter
0	1	1	S	2762611	Lysobacter sp. CW239
0	1	1	S	2925843	Lysobacter sp. S4-A87
0	2	2	S	453783	Lysobacter soli
0	1	1	S	1605891	Lysobacter maris
0	1	1	S	2698682	Lysobacter oculi
0	1	1	S	2763317	Lysobacter solisilvae
0	1	1	S	2822368	Lysobacter luteus
0	1	1	S	2865112	Lysobacter terrestris
0.01	23	5	G	338	Xanthomonas
0	5	2	S	339	Xanthomonas campestris
0	3	3	S1	340	Xanthomonas campestris pv. campestris
0	3	0	G1	2643310	unclassified Xanthomonas
0	2	2	S	3003247	Xanthomonas sp. A6251
0	1	1	S	2724122	Xanthomonas sp. SS
0	2	1	S	347	Xanthomonas oryzae
0	1	1	S1	129394	Xanthomonas oryzae pv. oryzicola
0	2	0	S	456327	Xanthomonas euvesicatoria
0	2	0	S1	359387	Xanthomonas euvesicatoria pv. alfalfae
0	2	2	S2	1365647	Xanthomonas euvesicatoria pv. alfalfae CFBP 3836
0	1	1	S	343	Xanthomonas translucens
0	1	1	S	56458	Xanthomonas sacchari
0	1	1	S	56454	Xanthomonas hortorum
0	1	0	S	56450	Xanthomonas cassavae
0	1	1	S1	1219375	Xanthomonas cassavae CFBP 4642
0	1	1	S	56448	Xanthomonas arboricola
0	1	1	S	48664	Xanthomonas fragariae
0	10	2	G	83618	Pseudoxanthomonas
0	2	2	S	128785	Pseudoxanthomonas mexicana
0	2	2	S	314722	Pseudoxanthomonas suwonensis
0	2	2	S	2480810	Pseudoxanthomonas winnipegensis
0	2	0	G1	2645906	unclassified Pseudoxanthomonas
0	1	1	S	2969308	Pseudoxanthomonas sp. JBR18
0	1	1	S	2995142	Pseudoxanthomonas sp. SL93
0	3	0	G	83614	Luteimonas
0	3	1	G1	2629088	unclassified Luteimonas
0	1	1	S	2508168	Luteimonas sp. YGD11-2
0	1	1	S	2799325	Luteimonas sp. MC1572
0	3	0	G	141948	Thermomonas
0	2	0	G1	2633315	unclassified Thermomonas
0	2	2	S	2771436	Thermomonas sp. XSG
0	1	1	S	215691	Thermomonas brevis
0	1	0	G	2370	Xylella
0	1	1	S	2371	Xylella fastidiosa
0	1	0	G	2709666	Pseudolysobacter
0	1	1	S	2511995	Pseudolysobacter antarcticus
0	20	0	F	1775411	Rhodanobacteraceae
0	6	0	G	75309	Rhodanobacter
0	4	0	G1	2621553	unclassified Rhodanobacter
0	3	3	S	3031330	Rhodanobacter sp. AS-Z3
0	1	1	S	2778082	Rhodanobacter sp. FDAARGOS 1247
0	2	2	S	416169	Rhodanobacter thiooxydans
0	4	0	G	70411	Frateuria
0	2	0	S	81475	Frateuria aurantia
0	2	2	S1	767434	Frateuria aurantia DSM 6220
0	2	2	S	2898793	Frateuria edaphi
0	4	0	G	231454	Dyella
0	2	2	S	1849581	Dyella caseinilytica
0	1	0	G1	2634549	unclassified Dyella
0	1	1	S	2501295	Dyella sp. M7H15-1
0	1	1	S	2763498	Dyella telluris
0	4	0	G	242605	Luteibacter
0	2	2	S	2911539	Luteibacter aegosomatissinici
0	1	1	S	2780091	Luteibacter flocculans
0	1	1	S	2911538	Luteibacter aegosomaticola
0	1	0	G	323413	Dokdonella
0	1	0	S	323415	Dokdonella koreensis
0	1	1	S1	1300342	Dokdonella koreensis DS-123
0	1	0	G	2233801	Ahniella
0	1	1	S	2021234	Ahniella affigens
0.33	1327	24	O	1706369	Cellvibrionales
0.29	1176	10	F	1706375	Spongiibacteraceae
0.27	1113	14	G	630749	Spongiibacter
0.24	967	967	S	2794344	Spongiibacter nanhainus
0.02	87	0	G1	2631504	unclassified Spongiibacter
0.02	87	87	S	1620392	Spongiibacter sp. IMCC21906
0.01	45	45	S	1748242	Spongiibacter taiwanensis
0.01	46	0	G	1434050	Zhongshania
0.01	46	46	S	1470434	Zhongshania aliphaticivorans
0	7	0	G	1084558	Oceanicoccus
0	7	7	S	716816	Oceanicoccus sagamiensis
0.01	48	0	F	1706373	Microbulbiferaceae
0.01	48	5	G	48073	Microbulbifer
0.01	28	6	G1	2619833	unclassified Microbulbifer
0	3	3	S	2591606	Microbulbifer sp. GL-2
0	3	3	S	2681547	Microbulbifer sp. SH-1
0	3	3	S	2904242	Microbulbifer sp. YPW16
0	3	3	S	3029061	Microbulbifer sp. H12
0	2	2	S	359370	Microbulbifer sp. A4B17
0	2	2	S	1516059	Microbulbifer sp. ALW1
0	2	2	S	3032582	Microbulbifer sp. MLAF003
0	2	2	S	3034230	Microbulbifer sp. VAAF005
0	1	1	S	2587856	Microbulbifer sp. THAF38
0	1	1	S	2944933	Microbulbifer sp. MI-G
0	3	3	S	252514	Microbulbifer thermotolerans
0	3	3	S	260552	Microbulbifer agarilyticus
0	3	3	S	266805	Microbulbifer variabilis
0	2	2	S	48074	Microbulbifer hydrolyticus
0	2	2	S	86173	Microbulbifer elongatus
0	2	2	S	435905	Microbulbifer celer
0.01	45	2	F	1706371	Cellvibrionaceae
0	12	0	G	10	Cellvibrio
0	10	4	G1	2624793	unclassified Cellvibrio
0	3	3	S	1945512	Cellvibrio sp. PSBB023
0	1	1	S	1987723	Cellvibrio sp. PSBB006
0	1	1	S	2303332	Cellvibrio sp. KY-GH-1
0	1	1	S	2964606	Cellvibrio sp. QJXJ
0	2	2	S	155077	Cellvibrio japonicus
0	9	0	G	359337	Marinimicrobium
0	9	0	G1	2632100	unclassified Marinimicrobium
0	9	9	S	3022676	Marinimicrobium sp. C6131
0	6	1	G	2425	Teredinibacter
0	4	4	S	2731755	Teredinibacter haidensis
0	1	1	S	2731756	Teredinibacter purpureus
0	5	0	G	447467	Simiduia
0	3	0	S	447471	Simiduia agarivorans
0	3	3	S1	1117647	Simiduia agarivorans SA1 = DSM 21679
0	2	0	G1	2639280	unclassified Simiduia
0	2	2	S	2909669	Simiduia sp. 21SJ11W-1
0	4	0	G	316625	Saccharophagus
0	4	2	S	86304	Saccharophagus degradans
0	2	2	S1	203122	Saccharophagus degradans 2-40
0	4	0	G	1792291	Marinagarivorans
0	4	4	S	2721545	Marinagarivorans cellulosilyticus
0	2	0	G	940550	Gilvimarinus
0	2	0	G1	2642066	unclassified Gilvimarinus
0	2	2	S	2956798	Gilvimarinus sp. DA14
0	1	0	G	2036021	Agarilytica
0	1	1	S	1737490	Agarilytica rhodophyticola
0.01	34	0	F	1706372	Halieaceae
0	11	3	G	1217416	Halioglobus
0	6	6	S	2601894	Halioglobus maricola
0	2	2	S	930805	Halioglobus japonicus
0	9	0	G	393661	Congregibacter
0	9	0	S	393662	Congregibacter litoralis
0	9	9	S1	314285	Congregibacter litoralis KT71
0	8	0	G	2678529	Kineobactrum
0	8	8	S	2708301	Kineobactrum salinum
0	5	0	G	2847769	Aequoribacter
0	5	5	S	2518989	Aequoribacter fuscus
0	1	0	G	3040948	Candidatus Paraluminiphilus
0	1	1	S	2518994	Candidatus Paraluminiphilus aquimaris
0.13	536	2	O	72274	Pseudomonadales
0.11	448	23	F	135621	Pseudomonadaceae
0.09	375	121	G	286	Pseudomonas
0.02	86	23	G1	196821	unclassified Pseudomonas
0	4	4	S	2706126	Pseudomonas sp. OIL-1
0	4	4	S	2994661	Pseudomonas sp. SL4(2022)
0	3	3	S	2604941	Pseudomonas sp. C27(2019)
0	3	3	S	1357074	Pseudomonas sp. LS44
0	3	3	S	2678260	Pseudomonas sp. Ost2
0	2	2	S	2998079	Pseudomonas sp. GOM7
0	2	2	S	1755504	Pseudomonas sp. DY-1
0	2	2	S	2961893	Pseudomonas sp. ZM23
0	2	2	S	2895473	Pseudomonas sp. B21-015
0	2	2	S	2954096	Pseudomonas sp. FP597
0	2	2	S	2498848	Pseudomonas sp. MPC6
0	2	2	S	1981174	Pseudomonas sp. M30-35
0	2	2	S	2991051	Pseudomonas sp. KU26590
0	1	1	S	2735906	Pseudomonas sp. B11D7D
0	1	1	S	2870750	Pseudomonas sp. CYM-20-01
0	1	1	S	2811422	Pseudomonas sp. PDNC002
0	1	1	S	1573719	Pseudomonas sp. S35
0	1	1	S	2614442	Pseudomonas sp. LPB0260
0	1	1	S	2866808	Pseudomonas sp. MM211
0	1	1	S	1758730	Pseudomonas sp. BIOMIG1BAC
0	1	1	S	95619	Pseudomonas sp. M1
0	1	1	S	2726989	Pseudomonas sp. gcc21
0	1	1	S	3074146	Pseudomonas sp. SG20056
0	1	1	S	2895495	Pseudomonas sp. B21-056
0	1	1	S	1855331	Pseudomonas sp. A214
0	1	1	S	2883205	Pseudomonas sp. L5B5
0	1	1	S	2678257	Pseudomonas sp. St316
0	1	1	S	2874628	Pseudomonas sp. p1(2021b)
0	1	1	S	2479392	Pseudomonas sp. LTJR-52
0	1	1	S	3002903	Pseudomonas sp. BSw22131
0	1	1	S	2049589	Pseudomonas sp. HLS-6
0	1	1	S	2748080	Pseudomonas sp. ABC1
0	1	1	S	2745519	Pseudomonas sp. OE 28.3
0	1	1	S	2871493	Pseudomonas sp. SC3(2021)
0	1	1	S	3019968	Pseudomonas sp. MM227
0	1	1	S	3019098	Pseudomonas sp. TUM22785
0	1	1	S	1649877	Pseudomonas sp. CCOS 191
0	1	1	S	3003351	Pseudomonas sp. GXZC
0	1	1	S	2825975	Pseudomonas sp. SCA2728.1_7
0	1	1	S	2834406	Pseudomonas sp. RC3H12
0	1	1	S	2893890	Pseudomonas sp. KNUC1026
0	1	1	S	2320270	Pseudomonas sp. DG56-2
0	1	1	S	1028989	Pseudomonas sp. StFLB209
0.01	55	3	G1	136841	Pseudomonas aeruginosa group
0.01	44	44	S	287	Pseudomonas aeruginosa
0	2	2	S	300	Pseudomonas mendocina
0	2	2	S	53408	Pseudomonas citronellolis
0	2	0	G2	1232139	Pseudomonas oleovorans/pseudoalcaligenes group
0	1	1	S	301	Pseudomonas oleovorans
0	1	1	S	1149133	Pseudomonas furukawaii
0	1	0	S	53412	Pseudomonas resinovorans
0	1	1	S1	1245471	Pseudomonas resinovorans NBRC 106553
0	1	0	G2	627141	Pseudomonas nitroreducens/multiresinivorans group
0	1	1	S	95301	Pseudomonas multiresinivorans
0	20	1	G1	136843	Pseudomonas fluorescens group
0	4	4	S	294	Pseudomonas fluorescens
0	3	2	S	200451	Pseudomonas poae
0	1	1	S1	1282356	Pseudomonas poae RE*1-1-14
0	2	2	S	29442	Pseudomonas tolaasii
0	2	1	S	321662	Pseudomonas moraviensis
0	1	1	S1	1395516	Pseudomonas moraviensis R28-S
0	2	2	S	47883	Pseudomonas synxantha
0	1	1	S	78543	Pseudomonas migulae
0	1	1	S	1421430	Pseudomonas granadensis
0	1	1	S	76761	Pseudomonas veronii
0	1	1	S	76758	Pseudomonas orientalis
0	1	1	S	47879	Pseudomonas corrugata
0	1	1	S	46679	Pseudomonas mucidolens
0	14	3	G1	136849	Pseudomonas syringae group
0	4	0	G2	251695	Pseudomonas syringae group genomosp. 1
0	4	2	S	317	Pseudomonas syringae
0	1	0	S1	264449	Pseudomonas syringae group pathovars incertae sedis
0	1	1	S2	103796	Pseudomonas syringae pv. actinidiae
0	1	1	S1	1357279	Pseudomonas syringae CC1557
0	3	1	G2	251698	Pseudomonas syringae group genomosp. 2
0	2	1	S	47877	Pseudomonas amygdali
0	1	0	S1	53707	Pseudomonas amygdali pv. lachrymans
0	1	1	S2	629260	Pseudomonas amygdali pv. lachrymans str. M301315
0	2	2	S	33069	Pseudomonas viridiflava
0	2	1	S	251699	Pseudomonas syringae group genomosp. 7
0	1	1	S1	129140	Pseudomonas syringae pv. tagetis
0	10	0	G1	136845	Pseudomonas putida group
0	6	5	S	303	Pseudomonas putida
0	1	1	S1	1196325	Pseudomonas putida DOT-T1E
0	3	3	S	47885	Pseudomonas oryzihabitans
0	1	0	S	47880	Pseudomonas fulva
0	1	1	S1	743720	Pseudomonas fulva 12-X
0	10	0	G1	136842	Pseudomonas chlororaphis group
0	5	2	S	587753	Pseudomonas chlororaphis
0	2	2	S1	587851	Pseudomonas chlororaphis subsp. aureofaciens
0	1	1	S1	86192	Pseudomonas chlororaphis subsp. aurantiaca
0	3	3	S	296	Pseudomonas fragi
0	1	1	S	86185	Pseudomonas lundensis
0	1	1	S	380021	Pseudomonas protegens
0	3	3	S	2842356	Pseudomonas xanthosomatis
0	2	2	S	312306	Pseudomonas entomophila
0	2	2	S	157783	Pseudomonas cremoricolorata
0	2	2	S	237610	Pseudomonas psychrotolerans
0	2	2	S	47884	Pseudomonas taetrolens
0	2	2	S	364197	Pseudomonas pohangensis
0	2	2	S	437900	Pseudomonas marincola
0	2	2	S	556533	Pseudomonas benzenivorans
0	2	2	S	1148509	Pseudomonas prosekii
0	2	2	S	2505979	Pseudomonas viciae
0	2	2	S	2725477	Pseudomonas tohonis
0	1	1	S	2745518	Pseudomonas tritici
0	1	1	S	554344	Pseudomonas toyotomiensis
0	1	0	G1	62104	environmental samples
0	1	1	S	114707	uncultured Pseudomonas sp.
0	1	1	S	930166	Pseudomonas brassicacearum
0	1	1	S	53407	Pseudomonas asplenii
0	1	1	S	2815720	Pseudomonas germanica
0	1	1	S	1198456	Pseudomonas guguanensis
0	1	1	S	1245526	Pseudomonas guangdongensis
0	1	1	S	1392877	Pseudomonas oryzae
0	1	1	S	1499686	Pseudomonas saudiphocaensis
0	1	1	S	2762576	Pseudomonas baltica
0	1	1	S	2746321	Pseudomonas phenolilytica
0	1	1	S	2961896	Pseudomonas nunensis
0	1	1	S	1788301	Pseudomonas versuta
0	1	1	S	1853130	Pseudomonas silesiensis
0	1	1	S	1880678	Pseudomonas sivasensis
0	1	1	S	2745510	Pseudomonas zeae
0	1	1	S	2219225	Pseudomonas asiatica
0	1	1	S	2493633	Pseudomonas hydrolytica
0	1	1	S	2745495	Pseudomonas vanderleydeniana
0	1	1	S	47886	Pseudomonas luteola
0	1	1	S	2599595	Pseudomonas eucalypticola
0	1	1	S	2681983	Pseudomonas bijieensis
0	1	1	S	2684212	Pseudomonas izuensis
0	1	1	S	2842349	Pseudomonas asgharzadehiana
0	1	1	S	237609	Pseudomonas alkylphenolica
0	1	1	S	289370	Pseudomonas argentinensis
0	1	0	S	101564	Pseudomonas alcaliphila
0	1	1	S1	741155	Pseudomonas alcaliphila JAB1
0	1	1	S	359110	Pseudomonas extremaustralis
0	1	1	S	122355	Pseudomonas psychrophila
0	1	1	S	65741	Pseudomonas knackmussii
0	1	1	S	485870	Pseudomonas anuradhapurensis
0	1	1	S	485880	Pseudomonas kurunegalensis
0	1	1	S	485898	Pseudomonas promysalinigenes
0	1	1	S	515393	Pseudomonas yamanorum
0	1	1	S	157782	Pseudomonas parafulva
0.01	22	0	G	2901164	Stutzerimonas
0.01	21	2	G1	136846	Stutzerimonas stutzeri group
0	9	9	S	74829	Stutzerimonas balearica
0	8	2	G2	578833	Stutzerimonas stutzeri subgroup
0	6	5	S	316	Stutzerimonas stutzeri
0	1	1	S1	644801	Stutzerimonas stutzeri RCH2
0	2	2	S	2968969	Stutzerimonas frequens
0	1	1	S	271420	Stutzerimonas xanthomarina
0	20	5	G	2901189	Halopseudomonas
0	5	0	G1	136844	Halopseudomonas pertucinogena group
0	4	4	S	857252	Halopseudomonas aestusnigri
0	1	1	S	43306	Pseudomonas denitrificans (nom. rej.)
0	4	0	G1	2901190	unclassified Halopseudomonas
0	3	3	S	2918528	Halopseudomonas sp. RR6
0	1	1	S	3041098	Halopseudomonas sp. SMJS2
0	2	2	S	1931241	Halopseudomonas phragmitis
0	1	1	S	472181	Halopseudomonas sabulinigri
0	1	1	S	487184	Halopseudomonas xinjiangensis
0	1	1	S	797277	Halopseudomonas litoralis
0	1	1	S	2830842	Halopseudomonas nanhaiensis
0	3	0	G	2901261	Denitrificimonas
0	3	3	S	521720	Denitrificimonas caeni
0	2	0	F1	351	Azotobacter group
0	2	0	G	352	Azotobacter
0	1	0	S	353	Azotobacter chroococcum
0	1	1	S1	1328314	Azotobacter chroococcum NCIMB 8003
0	1	1	S	354	Azotobacter vinelandii
0	1	0	G	1649479	Permianibacter
0	1	1	S	1510150	Permianibacter aggregans
0	1	0	G	1654787	Thiopseudomonas
0	1	1	S	1697053	Thiopseudomonas alkaliphila
0	1	0	G	2758906	Entomomonas
0	1	1	S	2213226	Entomomonas moraniae
0.02	86	0	F	2887365	Marinobacteraceae
0.02	86	7	G	2742	Marinobacter
0.01	27	10	G1	83889	unclassified Marinobacter
0	5	5	S	1671721	Marinobacter sp. CP1
0	3	3	S	2304594	Marinobacter sp. Arc7-DN-1
0	3	3	S	2547598	Marinobacter sp. JH2
0	2	2	S	2488665	Marinobacter sp. NP-4(2019)
0	1	1	S	3035454	Marinobacter sp. LA51
0	1	1	S	1415568	Marinobacter sp. LV10R510-11A
0	1	1	S	2886046	Marinobacter sp. AN1
0	1	1	S	2817656	Marinobacter sp. CA1
0.01	27	27	S	1420917	Marinobacter salarius
0	7	3	S	2743	Marinobacter nauticus
0	3	3	S1	1163748	Marinobacter nauticus ATCC 49840
0	1	1	S1	351348	Marinobacter nauticus VT8
0	5	5	S	1389223	Marinobacter shengliensis
0	4	4	S	2603215	Marinobacter fonticola
0	3	3	S	1420916	Marinobacter similis
0	2	2	S	418719	Marinobacter salsuginis
0	2	2	S	1033846	Marinobacter adhaerens
0	1	1	S	330734	Marinobacter psychrophilus
0	1	1	S	1874317	Marinobacter salinus
0.08	320	0	O	135623	Vibrionales
0.08	320	5	F	641	Vibrionaceae
0.06	256	68	G	662	Vibrio
0.02	64	3	G1	1891919	Vibrio oreintalis group
0.01	51	29	S	29498	Vibrio tubiashii
0.01	22	22	S1	1051646	Vibrio tubiashii ATCC 19109
0	9	9	S	300876	Vibrio europaeus
0	1	1	S	379097	Vibrio sinaloensis
0.01	35	3	G1	717610	Vibrio harveyi group
0	17	17	S	669	Vibrio harveyi
0	6	6	S	663	Vibrio alginolyticus
0	4	4	S	670	Vibrio parahaemolyticus
0	2	2	S	680	Vibrio campbellii
0	2	2	S	691	Vibrio natriegens
0	1	1	S	512649	Vibrio azureus
0.01	27	0	G1	2614977	unclassified Vibrio
0	8	8	S	2819100	Vibrio sp. SCSIO 43140
0	4	4	S	2587865	Vibrio sp. THAF190c
0	3	3	S	2802577	Vibrio sp. SCSIO 43133
0	3	3	S	2912314	Vibrio sp. JC009
0	2	2	S	2819101	Vibrio sp. SCSIO 43136
0	2	2	S	3021011	Vibrio sp. SCSIO 43137
0	1	1	S	2785746	Vibrio sp. VB16
0	1	1	S	2908646	Vibrio sp. SS-MA-C1-2
0	1	1	S	2819099	Vibrio sp. SCSIO 43155
0	1	1	S	2976236	Vibrio sp. STUT-A11
0	1	1	S	2819096	Vibrio sp. SCSIO 43135
0	6	6	S	990268	Vibrio maritimus
0	5	5	S	666	Vibrio cholerae
0	4	4	S	689	Vibrio mediterranei
0	3	3	S	28171	Vibrio aestuarianus
0	3	2	S	190893	Vibrio coralliilyticus
0	1	1	S1	1384040	Vibrio coralliilyticus OCN008
0	2	2	S	672	Vibrio vulnificus
0	2	2	S	170651	Vibrio neptunius
0	2	2	S	1074311	Vibrio alfacsensis
0	2	2	S	55601	Vibrio anguillarum
0	2	2	S	184755	Vibrio ruber
0	2	2	S	446372	Vibrio celticus
0	2	2	S	2479546	Vibrio zhugei
0	2	2	S	675	Vibrio cincinnatiensis
0	2	2	S	674	Vibrio mimicus
0	1	1	S	446374	Vibrio artabrorum
0	1	1	S	474394	Vibrio mangrovi
0	1	0	S	435912	Vibrio porteresiae
0	1	1	S1	1123496	Vibrio porteresiae DSM 19223
0	1	1	S	3034029	Vibrio syngnathi
0	1	1	S	693153	Vibrio atlanticus
0	1	1	S	265668	Vibrio ponticus
0	1	1	S	1117707	Vibrio quintilis
0	1	1	S	1328770	Vibrio cortegadensis
0	1	1	S	1381081	Vibrio panuliri
0	1	1	S	1435069	Vibrio tritonius
0	1	1	S	1481663	Vibrio metoecus
0	1	1	S	1481914	Vibrio ishigakensis
0	1	1	S	1481923	Vibrio astriarenae
0	1	1	S	1534743	Vibrio hyugaensis
0	1	1	S	1918945	Vibrio spartinae
0	1	1	S	676	Vibrio fluvialis
0	1	0	S	246167	Vibrio crassostreae
0	1	1	S1	1191300	Vibrio crassostreae 9CS106
0	1	1	S	212663	Vibrio tasmaniensis
0	1	1	S	687	Vibrio gazogenes
0	1	0	S	52443	Vibrio tapetis
0	1	1	S1	1671868	Vibrio tapetis subsp. tapetis
0	1	1	S	28172	Vibrio metschnikovii
0	1	1	S	104609	Vibrio penaeicida
0	1	1	S	170679	Vibrio chagasii
0.01	38	2	G	657	Photobacterium
0	15	15	S	680026	Photobacterium swingsii
0	7	0	G1	2628852	unclassified Photobacterium
0	2	2	S	2907534	Photobacterium sp. TLY01
0	2	2	S	2912855	Photobacterium sp. CCB-ST2H9
0	2	2	S	3020715	Photobacterium sp. GSS17
0	1	1	S	2899122	Photobacterium sp. TY1-4
0	5	2	S	38293	Photobacterium damselae
0	3	3	S1	85581	Photobacterium damselae subsp. damselae
0	3	3	S	1935446	Photobacterium toruni
0	2	0	S	74109	Photobacterium profundum
0	2	2	S1	298386	Photobacterium profundum SS9
0	1	1	S	659	Photobacterium phosphoreum
0	1	1	S	553611	Photobacterium leiognathi
0	1	1	S	865757	Photobacterium atrarenae
0	1	0	S	1295392	Photobacterium gaetbulicola
0	1	1	S1	658445	Photobacterium gaetbulicola Gung47
0	10	2	G	51366	Salinivibrio
0	8	8	S	1908198	Salinivibrio kushneri
0	4	0	G	511678	Aliivibrio
0	3	3	S	40269	Aliivibrio salmonicida
0	1	0	S	668	Aliivibrio fischeri
0	1	1	S1	312309	Aliivibrio fischeri ES114
0	2	0	G	246861	Grimontia
0	1	1	S	673	Grimontia hollisae
0	1	1	S	2872157	Grimontia kaedaensis
0	2	0	G	2014233	Thaumasiovibrio
0	2	2	S	1891207	Thaumasiovibrio subtropicus
0	2	0	G	2042066	Paraphotobacterium
0	2	2	S	1755811	Paraphotobacterium marinum
0	1	0	G	188143	Enterovibrio
0	1	1	S	1927128	Candidatus Enterovibrio luxaltus
0.07	294	31	O	91347	Enterobacterales
0.03	111	18	F	543	Enterobacteriaceae
0.01	25	0	F1	2890311	Klebsiella/Raoultella group
0.01	22	11	G	570	Klebsiella
0	3	3	S	548	Klebsiella aerogenes
0	3	3	S	573	Klebsiella pneumoniae
0	2	2	S	571	Klebsiella oxytoca
0	2	1	S	1463165	Klebsiella quasipneumoniae
0	1	1	S1	1463164	Klebsiella quasipneumoniae subsp. similipneumoniae
0	1	1	S	244366	Klebsiella variicola
0	3	0	G	160674	Raoultella
0	1	1	S	577	Raoultella terrigena
0	1	1	S	54291	Raoultella ornithinolytica
0	1	1	S	1259973	Raoultella electrica
0	12	3	G	547	Enterobacter
0	7	1	G1	354276	Enterobacter cloacae complex
0	3	3	S	158836	Enterobacter hormaechei
0	1	1	S	550	Enterobacter cloacae
0	1	1	S	208224	Enterobacter kobei
0	1	1	S	2497875	Enterobacter chuandaensis
0	1	1	S	539813	Enterobacter mori
0	1	0	G1	2608935	unclassified Enterobacter
0	1	1	S	2596949	Enterobacter sp. E76
0	12	6	G	544	Citrobacter
0	2	0	G1	1344959	Citrobacter freundii complex
0	1	1	S	546	Citrobacter freundii
0	1	1	S	57706	Citrobacter braakii
0	1	0	S	35703	Citrobacter amalonaticus
0	1	1	S1	1261127	Citrobacter amalonaticus Y19
0	1	1	S	67825	Citrobacter rodentium
0	1	1	S	2546350	Citrobacter arsenatis
0	1	0	G1	2644389	unclassified Citrobacter
0	1	1	S	2716879	Citrobacter sp. Y3
0	6	0	G	561	Escherichia
0	4	4	S	562	Escherichia coli
0	2	2	S	208962	Escherichia albertii
0	6	0	F1	191675	Enterobacteriaceae incertae sedis
0	6	0	F2	84563	ant, tsetse, mealybug, aphid, etc. endosymbionts
0	4	0	F3	84564	ant endosymbionts
0	4	0	G	203804	Candidatus Blochmannia
0	2	1	G1	711328	unclassified Candidatus Blochmannia
0	1	1	S	2681986	Blochmannia endosymbiont of Camponotus nipponensis
0	1	1	S	108080	Candidatus Blochmannia herculeanus
0	1	0	S	251535	Candidatus Blochmannia vafer
0	1	1	S1	859654	Candidatus Blochmannia vafer str. BVAF
0	1	0	G	1302410	Candidatus Annandia
0	1	1	S	1345117	Candidatus Annandia pinicola
0	1	0	G	1906659	Candidatus Hoaglandella
0	1	1	S	1778263	Candidatus Hoaglandella endobia
0	6	1	G	83654	Leclercia
0	3	3	S	83655	Leclercia adecarboxylata
0	1	0	G1	2627398	unclassified Leclercia
0	1	1	S	2282309	Leclercia sp. W17
0	1	1	S	2815358	Leclercia pneumoniae
0	5	1	G	590	Salmonella
0	4	3	S	28901	Salmonella enterica
0	1	0	S1	59201	Salmonella enterica subsp. enterica
0	1	0	S2	149539	Salmonella enterica subsp. enterica serovar Enteritidis
0	1	1	S3	1244111	Salmonella enterica subsp. enterica serovar Enteritidis str. EC20110357
0	4	0	G	579	Kluyvera
0	2	2	S	61648	Kluyvera intermedia
0	1	1	S	51288	Kluyvera ascorbata
0	1	0	G1	2619995	unclassified Kluyvera
0	1	1	S	2873269	Kluyvera sp. CRP
0	4	1	F1	36866	unclassified Enterobacteriaceae
0	1	1	S	2675776	Enterobacteriaceae endosymbiont of Donacia crassipes
0	1	1	S	2675780	Enterobacteriaceae endosymbiont of Donacia piscatrix
0	1	1	S	2675786	Enterobacteriaceae endosymbiont of Donacia thalassina
0	3	1	G	158483	Cedecea
0	1	1	S	158822	Cedecea neteri
0	1	0	G1	2649846	unclassified Cedecea
0	1	1	S	2545798	Cedecea sp. FDAARGOS_727
0	2	2	G	82976	Buttiauxella
0	2	0	G	1649298	Siccibacter
0	2	2	S	1505757	Siccibacter colletis
0	2	0	G	1330546	Pluralibacter
0	2	1	S	1334193	[Enterobacter] lignolyticus
0	1	1	S1	701347	[Enterobacter] lignolyticus SCF1
0	1	0	G	413496	Cronobacter
0	1	1	S	28141	Cronobacter sakazakii
0	1	0	G	1504576	Pseudocitrobacter
0	1	1	S	2891570	Pseudocitrobacter corydidari
0	1	0	G	1335483	Shimwellia
0	1	1	S	563	Shimwellia blattae
0	1	0	G	1330547	Kosakonia
0	1	1	S	1005665	Kosakonia oryzendophytica
0.01	44	1	F	1903411	Yersiniaceae
0.01	25	8	G	613	Serratia
0	4	0	G1	2647522	unclassified Serratia (in: enterobacteria)
0	1	1	S	104623	Serratia sp. ATCC 39006
0	1	1	S	2831894	Serratia sp. JSRIV002
0	1	1	S	2724469	Serratia sp. JUb9
0	1	1	S	2482769	Serratia sp. P2ACOL2
0	3	3	S	615	Serratia marcescens
0	2	2	S	2597702	Serratia rhizosphaerae
0	1	1	S	82996	Serratia plymuthica
0	1	0	S	2338073	Serratia inhibens
0	1	1	S1	1154756	Serratia inhibens PRI-2C
0	1	1	S	300181	Serratia ureilytica
0	1	1	S	138074	Serratia symbiotica
0	1	1	S	82995	Serratia grimesii
0	1	1	S	42906	Serratia entomophila
0	1	1	S	28151	Serratia proteamaculans
0	1	1	S	618	Serratia odorifera
0	9	4	G	629	Yersinia
0	2	2	S	29486	Yersinia ruckeri
0	2	2	S	630	Yersinia enterocolitica
0	1	1	S	28152	Yersinia kristensenii
0	4	0	G	1565532	Rouxiella
0	4	4	S	1646377	Rouxiella badensis
0	2	1	G	34037	Rahnella
0	1	1	S	1510570	Rahnella victoriana
0	1	0	G	929812	Gibbsiella
0	1	1	S	929813	Gibbsiella quercinecans
0	1	0	G	1964366	Nissabacter
0	1	0	G1	2636213	unclassified Nissabacter
0	1	1	S	2126321	Nissabacter sp. SGAir0207
0	1	0	G	2716544	Chimaeribacter
0	1	1	S	2060066	Chimaeribacter arupi
0.01	35	2	F	1903409	Erwiniaceae
0	18	4	G	53335	Pantoea
0	3	0	G1	2630326	unclassified Pantoea
0	2	2	S	2490851	Pantoea sp. CCBC3-3-1
0	1	1	S	592316	Pantoea sp. At-9b
0	2	2	S	55209	Pantoea cypripedii
0	2	2	S	59814	Pantoea dispersa
0	2	2	S	1891675	Pantoea alhagi
0	2	0	G1	1654067	Pantoea agglomerans group
0	2	2	S	549	Pantoea agglomerans
0	1	0	S	66269	Pantoea stewartii
0	1	0	S1	66271	Pantoea stewartii subsp. stewartii
0	1	1	S2	660596	Pantoea stewartii subsp. stewartii DC283
0	1	1	S	553	Pantoea ananatis
0	1	1	S	470934	Pantoea vagans
0	6	1	G	551	Erwinia
0	3	0	G1	2622719	unclassified Erwinia
0	2	2	S	3062598	Erwinia sp. DE2
0	1	1	S	2675378	Erwinia sp. E602
0	1	1	S	55211	Erwinia persicina
0	1	1	S	55212	Erwinia rhapontici
0	5	0	G	32199	Buchnera
0	5	2	S	9	Buchnera aphidicola
0	1	1	S1	1241835	Buchnera aphidicola (Aphis nerii)
0	1	1	S1	118109	Buchnera aphidicola (Rhopalosiphum maidis)
0	1	1	S1	1265350	Buchnera aphidicola (Aphis glycines)
0	2	0	G	2100764	Mixta
0	1	1	S	665913	Mixta calida
0	1	1	S	2872648	Mixta hanseatica
0	2	0	G	3026546	Duffyella
0	2	2	S	1619313	Duffyella gerundensis
0.01	35	1	F	1903410	Pectobacteriaceae
0	18	10	G	204037	Dickeya
0	2	1	S	204038	Dickeya dadantii
0	1	1	S1	1224149	Dickeya dadantii NCPPB 3537
0	2	2	S	568768	Dickeya poaceiphila
0	1	1	S	556	Dickeya chrysanthemi
0	1	1	S	204039	Dickeya dianthicola
0	1	1	S	1240404	Dickeya oryzae
0	1	1	S	2259638	Dickeya lacustris
0	11	3	G	122277	Pectobacterium
0	1	0	S	55208	Pectobacterium wasabiae
0	1	1	S1	1175631	Pectobacterium wasabiae CFBP 3304
0	1	1	S	69221	Pectobacterium cacticida
0	1	1	S	78398	Pectobacterium odoriferum
0	1	1	S	180957	Pectobacterium brasiliense
0	1	1	S	1507808	Pectobacterium actinidiae
0	1	1	S	2774015	Pectobacterium quasiaquaticum
0	1	1	S	554	Pectobacterium carotovorum
0	1	0	G1	2627739	unclassified Pectobacterium
0	1	1	S	2914983	Pectobacterium sp. A5351
0	4	1	G	71655	Brenneria
0	2	2	S	55213	Brenneria rubrifaciens
0	1	1	S	1109412	Brenneria goodwinii
0	1	0	G	1082702	Lonsdalea
0	1	1	S	1082704	Lonsdalea britannica
0.01	32	2	F	1903414	Morganellaceae
0	8	1	G	583	Proteus
0	4	4	S	584	Proteus mirabilis
0	2	2	S	585	Proteus vulgaris
0	1	1	S	1574161	Proteus terrae
0	6	1	G	586	Providencia
0	1	1	S	587	Providencia rettgeri
0	1	1	S	158850	Providencia rustigianii
0	1	1	S	333962	Providencia heimbachae
0	1	0	S	516075	Providencia sneebia
0	1	1	S1	1141660	Providencia sneebia DSM 19967
0	1	1	S	2027290	Providencia huaxiensis
0	6	2	G	626	Xenorhabdus
0	1	0	S	40576	Xenorhabdus bovienii
0	1	1	S1	406818	Xenorhabdus bovienii SS-2004
0	1	0	S	40577	Xenorhabdus poinarii
0	1	1	S1	1354304	Xenorhabdus poinarii G6
0	1	1	S	290110	Xenorhabdus budapestensis
0	1	1	S	351671	Xenorhabdus doucetiae
0	4	1	G	29487	Photorhabdus
0	3	3	S	291112	Photorhabdus asymbiotica
0	3	0	G	581	Morganella
0	3	3	S	582	Morganella morganii
0	2	0	G	158848	Moellerella
0	2	2	S	158849	Moellerella wisconsensis
0	1	0	G	637	Arsenophonus
0	1	0	G1	2627083	unclassified Arsenophonus
0	1	1	S	1231049	Arsenophonus endosymbiont of Aphis craccivora
0	3	0	F	2812006	Bruguierivoracaceae
0	3	0	G	84565	Sodalis
0	2	0	S	63612	Sodalis glossinidius
0	2	2	S1	343509	Sodalis glossinidius str. 'morsitans'
0	1	1	S	2697027	Sodalis ligni
0	2	0	F	1903416	Budviciaceae
0	2	0	G	82984	Pragia
0	2	2	S	82985	Pragia fontium
0	1	0	F	1903412	Hafniaceae
0	1	0	G	568	Hafnia
0	1	1	S	546367	Hafnia paralvei
0.07	275	7	O	135619	Oceanospirillales
0.03	111	6	F	28256	Halomonadaceae
0.02	87	18	G	2745	Halomonas
0.01	47	9	G1	2609666	unclassified Halomonas
0	9	9	S	3061632	Halomonas sp. I5-271120
0	9	9	S	2953657	Halomonas sp. DN3
0	3	3	S	1883416	Halomonas sp. 1513
0	2	2	S	2749040	Halomonas sp. SH5A2
0	2	2	S	2306583	Halomonas sp. JS92-SW72
0	2	2	S	3031727	Halomonas sp. SG2L-4
0	2	2	S	1971364	Halomonas sp. GT
0	1	1	S	2956797	Halomonas sp. Y3
0	1	1	S	2785909	Halomonas sp. A40-4
0	1	1	S	2733487	Halomonas sp. MCCC 1A13316
0	1	1	S	2587849	Halomonas sp. THAF12
0	1	1	S	2982692	Halomonas sp. M4R1S46
0	1	1	S	1610576	Halomonas sp. R57-5
0	1	1	S	1504981	Halomonas sp. KO116
0	1	1	S	1118153	Halomonas sp. GFAJ-1
0	1	1	S	2982694	Halomonas sp. LR3S48
0	5	5	S	29570	Halomonas meridiana
0	2	2	S	29573	Halomonas halophila
0	2	2	S	115561	Halomonas hydrothermalis
0	2	2	S	2746	Halomonas elongata
0	2	2	S	507626	Halomonas chromatireducens
0	2	2	S	1178482	Halomonas huangheensis
0	1	1	S	29571	Halomonas subglaciescola
0	1	1	S	44935	Halomonas venusta
0	1	1	S	2852117	Halomonas profundi
0	1	1	S	2733488	Halomonas sulfidivorans
0	1	1	S	2609667	Halomonas piezotolerans
0	1	1	S	1897729	Halomonas aestuarii
0	1	1	S	2562282	Halomonas binhaiensis
0	8	2	G	204286	Cobetia
0	5	0	G1	2609414	unclassified Cobetia
0	2	2	S	2609415	Cobetia sp. cqz5-12
0	2	2	S	2661553	Cobetia sp. AM6
0	1	1	S	2686360	Cobetia sp. L2A1
0	1	1	S	1055104	Cobetia amphilecti
0	4	0	G	42054	Chromohalobacter
0	4	0	S	158080	Chromohalobacter salexigens
0	4	4	S1	290398	Chromohalobacter salexigens DSM 3043
0	2	1	G	404432	Salinicola
0	1	0	G1	2634022	unclassified Salinicola
0	1	1	S	3050071	Salinicola sp. JS01
0	2	0	G	504090	Kushneria
0	2	2	S	657387	Kushneria phosphatilytica
0	1	0	F1	114403	Zymobacter group
0	1	0	G	114185	Candidatus Carsonella
0	1	0	S	114186	Candidatus Carsonella ruddii
0	1	0	S1	134277	primary endosymbiont of Heteropsylla cubana
0	1	1	S2	1202538	Candidatus Carsonella ruddii HC isolate Thao2000
0	1	0	G	1897649	Pistricoccus
0	1	1	S	1883414	Pistricoccus aurantiacus
0.02	93	6	F	135620	Oceanospirillaceae
0	19	2	G	75687	Neptunomonas
0	6	0	S	417574	Neptunomonas japonica
0	6	6	S1	1441457	Neptunomonas japonica JAMM 1380
0	6	6	S	1572645	Neptunomonas phycophila
0	5	5	S	1031538	Neptunomonas concharum
0	14	0	G	48075	Marinobacterium
0	5	5	S	48076	Marinobacterium iners
0	4	4	S	1821621	Marinobacterium aestuarii
0	2	2	S	420402	Marinobacterium rhizophilum
0	2	2	S	518898	Marinobacterium sediminicola
0	1	0	G1	2644139	unclassified Marinobacterium
0	1	1	S	2668067	Marinobacterium sp. LSUCC0821
0	13	0	G	28253	Marinomonas
0	5	0	G1	196814	unclassified Marinomonas
0	3	3	S	2066133	Marinomonas sp. CT5
0	2	2	S	2065312	Marinomonas sp. A3A
0	3	3	S	383750	Marinomonas arctica
0	2	2	S	178399	Marinomonas primoryensis
0	1	1	S	491950	Marinomonas foliarum
0	1	0	S	936476	Marinomonas posidonica
0	1	1	S1	491952	Marinomonas posidonica IVIA-Po-181
0	1	1	S	2773454	Marinomonas algicola
0	9	0	G	459520	Neptuniibacter
0	9	9	S	651666	Neptuniibacter halophilus
0	7	1	G	187492	Thalassolituus
0	3	3	S	2742796	Thalassolituus hydrocarboniclasticus
0	2	2	S	187493	Thalassolituus oleivorans
0	1	0	G1	2624967	unclassified Thalassolituus
0	1	1	S	2597518	Thalassolituus sp. C2-1
0	7	1	G	3018276	Aliamphritea
0	6	6	S	1524258	Aliamphritea ceti
0	5	0	G	2893036	Venatoribacter
0	5	5	S	2661630	Venatoribacter cucullus
0	4	0	G	515417	Amphritea
0	3	3	S	452627	Amphritea japonica
0	1	1	S	355243	Amphritea atlantica
0	3	0	G	599651	Bermanella
0	3	3	S	207949	Bermanella marisrubri
0	3	0	G	1537406	Bacterioplanes
0	3	3	S	1249553	Bacterioplanes sanyensis
0	3	0	G	2066071	Bacterioplanoides
0	3	0	G1	2630303	unclassified Bacterioplanoides
0	3	3	S	2829569	Bacterioplanoides sp. SCSIO 12839
0.01	34	1	F	224372	Alcanivoracaceae
0.01	21	4	G	59753	Alcanivorax
0	17	0	G1	2638842	unclassified Alcanivorax
0	17	17	S	1872427	Alcanivorax sp.
0	7	2	G	3020832	Alloalcanivorax
0	3	0	S	285091	Alloalcanivorax dieselolei
0	3	3	S1	930169	Alloalcanivorax dieselolei B5
0	2	2	S	1094342	Alloalcanivorax xenomutans
0	5	0	G	2025617	Ketobacter
0	5	5	S	1917421	Ketobacter alkanivorans
0	15	0	F	2066474	Endozoicomonadaceae
0	15	0	G	305899	Endozoicomonas
0	7	0	S	1027273	Endozoicomonas montiporae
0	7	7	S1	570277	Endozoicomonas montiporae CL-33
0	6	0	G1	2644528	unclassified Endozoicomonas
0	4	4	S	2872754	Endozoicomonas sp. 4G
0	1	1	S	2918516	Endozoicomonas sp. SCSIO W0465
0	1	1	S	3009078	Endozoicomonas sp. GU-1
0	2	2	S	1234143	Endozoicomonas euniceicola
0	5	0	F	224379	Hahellaceae
0	5	0	G	158481	Hahella
0	3	0	G1	2624107	unclassified Hahella
0	3	3	S	3015983	Hahella sp. HNIBRBA332
0	2	0	S	158327	Hahella chejuensis
0	2	2	S1	349521	Hahella chejuensis KCTC 2396
0	4	0	F	255527	Saccharospirillaceae
0	2	0	G	1445504	Gynuella
0	2	0	S	1445505	Gynuella sunshinyii
0	2	2	S1	1445510	Gynuella sunshinyii YC6258
0	1	0	G	231683	Saccharospirillum
0	1	1	S	2161747	Saccharospirillum mangrovi
0	1	0	G	1649491	Salinispirillum
0	1	0	G1	2646512	unclassified Salinispirillum
0	1	1	S	2952525	Salinispirillum sp. LH 10-3-1
0	2	0	F	191033	Oleiphilaceae
0	2	0	G	141450	Oleiphilus
0	2	2	S	141451	Oleiphilus messinensis
0	2	0	F	2898533	Zooshikellaceae
0	2	0	G	2768738	Spartinivicinus
0	2	2	S	2683272	Spartinivicinus ruber
0	1	0	F	449732	Litorivicinaceae
0	1	0	G	418700	Litorivicinus
0	1	1	S	418701	Litorivicinus lipolyticus
0	1	0	F	2823145	Pleioneaceae
0	1	0	G	1502941	Pleionea
0	1	0	G1	2632466	unclassified Pleionea
0	1	1	S	3070815	Pleionea sp. HL-JVS1
0.03	133	0	O	2887326	Moraxellales
0.03	133	3	F	468	Moraxellaceae
0.02	92	24	G	469	Acinetobacter
0	15	1	G1	196816	unclassified Acinetobacter
0	4	4	S	2798861	Acinetobacter sp. CS-2
0	1	1	S	1758189	Acinetobacter sp. ACNIH2
0	1	1	S	2563897	Acinetobacter sp. 10FS3-1
0	1	1	S	2601122	Acinetobacter sp. YH12138
0	1	1	S	2929509	Acinetobacter sp. NyZ410
0	1	1	S	2905879	Acinetobacter sp. SH20PTE14
0	1	1	S	2004646	Acinetobacter sp. WCHA55
0	1	1	S	2004644	Acinetobacter sp. WCHA45
0	1	1	S	1879049	Acinetobacter sp. WCHAc010034
0	1	1	S	1808001	Acinetobacter sp. LoGeW2-3
0	1	1	S	2743575	Acinetobacter sp. NEB 394
0	14	13	S	40214	Acinetobacter johnsonii
0	1	1	S1	1242245	Acinetobacter johnsonii XBB1
0	8	8	S	756892	Acinetobacter indicus
0	6	0	G1	909768	Acinetobacter calcoaceticus/baumannii complex
0	6	6	S	470	Acinetobacter baumannii
0	3	3	S	40215	Acinetobacter junii
0	3	3	S	70346	Acinetobacter variabilis
0	2	2	S	29430	Acinetobacter haemolyticus
0	2	2	S	2006115	Acinetobacter piscicola
0	2	2	S	487316	Acinetobacter soli
0	2	2	S	202956	Acinetobacter towneri
0	2	2	S	108981	Acinetobacter schindleri
0	2	2	S	28090	Acinetobacter lwoffii
0	1	1	S	2662362	Acinetobacter wanghuae
0	1	1	S	1871111	Acinetobacter defluvii
0	1	1	S	2004650	Acinetobacter chinensis
0	1	1	S	1324350	Acinetobacter equi
0	1	1	S	40216	Acinetobacter radioresistens
0	1	1	S	2715164	Acinetobacter shaoyimingii
0	1	1	S	202951	Acinetobacter bouvetii
0	20	0	G	475	Moraxella
0	14	14	S	34062	Moraxella osloensis
0	1	1	S	480	Moraxella catarrhalis
0	1	1	S	34061	Moraxella cuniculi
0	1	1	S	386891	Moraxella bovoculi
0	1	0	G1	2685852	unclassified Moraxella
0	1	1	S	2904123	Moraxella sp. ZY210820
0	1	1	S	2904120	Moraxella nasibovis
0	1	1	S	2904122	Moraxella nasicaprae
0	15	3	G	497	Psychrobacter
0	11	2	G1	196806	unclassified Psychrobacter
0	4	4	S	3064892	Psychrobacter sp. van23A
0	2	2	S	1699623	Psychrobacter sp. P11G3
0	1	1	S	571800	Psychrobacter sp. G
0	1	1	S	3067275	Psychrobacter sp. M13
0	1	1	S	2983299	Psychrobacter sp. SC65A.3
0	1	1	S	861445	Psychrobacter sanguinis
0	3	0	G	2824158	Aquirhabdus
0	3	3	S	2283318	Aquirhabdus parva
0.02	73	3	O	135613	Chromatiales
0.01	28	1	F	1046	Chromatiaceae
0	8	0	G	67575	Rheinheimera
0	7	0	G1	115860	unclassified Rheinheimera
0	2	2	S	1763998	Rheinheimera sp. F8
0	2	2	S	2545632	Rheinheimera sp. D18
0	2	2	S	3019969	Rheinheimera sp. MM224
0	1	1	S	3072790	Rheinheimera sp. MMS21-TC3
0	1	1	S	2498451	Rheinheimera mangrovi
0	5	0	G	53392	Thiodictyon
0	5	5	S	1166950	Candidatus Thiodictyon syntrophicum
0	3	0	G	1056	Thiocapsa
0	3	3	S	521689	Thiocapsa bogorovii
0	3	0	G	156885	Thioflavicoccus
0	3	0	S	80679	Thioflavicoccus mobilis
0	3	3	S1	765912	Thioflavicoccus mobilis 8321
0	2	0	G	1227	Nitrosococcus
0	1	0	S	1229	Nitrosococcus oceani
0	1	1	S1	323261	Nitrosococcus oceani ATCC 19707
0	1	1	S	1814290	Nitrosococcus wardiae
0	2	0	G	13724	Thiocystis
0	2	0	S	73141	Thiocystis violascens
0	2	2	S1	765911	Thiocystis violascens DSM 198
0	2	0	G	85076	Marichromatium
0	2	0	S	37487	Marichromatium purpuratum
0	2	2	S1	765910	Marichromatium purpuratum 984
0	1	0	G	85072	Allochromatium
0	1	0	S	1049	Allochromatium vinosum
0	1	1	S1	572477	Allochromatium vinosum DSM 180
0	1	0	G	2828366	Caldichromatium
0	1	1	S	2699430	Caldichromatium japonicum
0.01	24	1	F	72276	Ectothiorhodospiraceae
0	6	1	G	106633	Thioalkalivibrio
0	3	0	S	1033854	Thioalkalivibrio sulfidiphilus
0	3	3	S1	396588	Thioalkalivibrio sulfidiphilus HL-EbGr7
0	1	0	S	186931	Thioalkalivibrio nitratireducens
0	1	1	S1	1255043	Thioalkalivibrio nitratireducens DSM 14787
0	1	0	G1	2621013	unclassified Thioalkalivibrio
0	1	1	S	396595	Thioalkalivibrio sp. K90mix
0	5	0	G	1335745	Spiribacter
0	2	2	S	2182432	Spiribacter halobius
0	1	0	S	1335746	Spiribacter salinus
0	1	1	S1	1260251	Spiribacter salinus M19-40
0	1	1	S	1335757	Spiribacter curvatus
0	1	0	G1	2629425	unclassified Spiribacter
0	1	1	S	2666185	Spiribacter sp. 2438
0	5	0	G	1765964	Acidihalobacter
0	2	2	S	1765967	Acidihalobacter ferrooxydans
0	2	2	S	2819280	Acidihalobacter yilgarnensis
0	1	1	S	2792603	Acidihalobacter aeolianus
0	2	0	G	133193	Alkalilimnicola
0	2	0	S	351052	Alkalilimnicola ehrlichii
0	2	2	S1	187272	Alkalilimnicola ehrlichii MLHE-1
0	2	0	G	406099	Aquisalimonas
0	2	0	G1	2644645	unclassified Aquisalimonas
0	2	2	S	2740807	Aquisalimonas sp. 2447
0	1	0	G	1051	Ectothiorhodospira
0	1	1	S	421628	Ectothiorhodospira haloalkaliphila
0	1	0	G	85108	Halorhodospira
0	1	0	S	1053	Halorhodospira halophila
0	1	1	S1	349124	Halorhodospira halophila SL1
0	1	0	G	233099	Ectothiorhodosinus
0	1	1	S	233100	Ectothiorhodosinus mongolicus
0	8	0	O1	451214	Chromatiales incertae sedis
0	8	4	G	1273155	Thiohalobacter
0	2	2	S	585455	Thiohalobacter thiocyanaticus
0	2	0	G1	2631224	unclassified Thiohalobacter
0	1	1	S	2795687	Thiohalobacter sp. COW1
0	1	1	S	3057176	Thiohalobacter sp. IOR34
0	3	0	F	3067276	Sedimenticolaceae
0	2	0	G	1608298	Thiolapillus
0	2	2	S	1076588	Thiolapillus brandeum
0	1	0	G	393764	Candidatus Endoriftia
0	1	1	S	393765	Candidatus Endoriftia persephone
0	2	0	F	1676141	Wenzhouxiangellaceae
0	2	0	G	1676142	Wenzhouxiangella
0	2	0	G1	2613841	unclassified Wenzhouxiangella
0	2	2	S	2771012	Wenzhouxiangella sp. AB-CW3
0	2	0	F	2035710	Thioalkalibacteraceae
0	2	0	G	2035712	Guyparkeria
0	2	2	S	47960	Guyparkeria halophila
0	1	0	F	255526	Halothiobacillaceae
0	1	0	G	109262	Halothiobacillus
0	1	0	S	927	Halothiobacillus neapolitanus
0	1	1	S1	555778	Halothiobacillus neapolitanus c2
0	1	0	F	449719	Granulosicoccaceae
0	1	0	G	1860077	Sulfuriflexus
0	1	1	S	1811807	Sulfuriflexus mobilis
0	1	0	F	1096778	Thioalkalispiraceae
0	1	0	G	2034504	Sulfurivermis
0	1	1	S	1972068	Sulfurivermis fontis
0.01	60	0	O	72273	Thiotrichales
0.01	35	0	F	135616	Piscirickettsiaceae
0	18	1	G	40222	Methylophaga
0	10	10	S	754476	Methylophaga nitratireducenticrescens
0	3	3	S	754477	Methylophaga frappieri
0	2	2	S	45495	Methylophaga marina
0	2	2	S	2881052	Methylophaga pinxianii
0	9	1	G	933	Thiomicrospira
0	3	0	S	147268	Thiomicrospira cyclica
0	3	3	S1	717773	Thiomicrospira cyclica ALM1
0	3	0	G1	2643099	unclassified Thiomicrospira
0	2	2	S	3035472	Thiomicrospira sp. R3
0	1	1	S	1803865	Thiomicrospira sp. S5
0	1	0	S	92245	Thiomicrospira aerophila
0	1	1	S1	717772	Thiomicrospira aerophila AL3
0	1	1	S	406020	Thiomicrospira microaerophila
0	5	1	G	34067	Cycloclasticus
0	4	0	G1	2621467	unclassified Cycloclasticus
0	3	3	S	385025	Cycloclasticus sp. P1
0	1	1	S	728003	Cycloclasticus sp. PY97N
0	3	0	G	2039723	Thiomicrorhabdus
0	2	2	S	2580412	Thiomicrorhabdus sediminis
0	1	1	S	2739063	Thiomicrorhabdus xiamenensis
0	12	1	F	34064	Francisellaceae
0	11	4	G	262	Francisella
0	2	2	S	573570	Francisella uliginis
0	2	2	S	1542390	Francisella frigiditurris
0	1	0	S	263	Francisella tularensis
0	1	1	S1	264	Francisella tularensis subsp. novicida
0	1	1	S	28110	Francisella philomiragia
0	1	1	S	2599927	Francisella salimarina
0	10	0	F	135617	Thiotrichaceae
0	9	2	G	1030	Thiothrix
0	2	2	S	96472	Thiothrix winogradskyi
0	2	2	S	525917	Thiothrix lacustris
0	2	2	S	2735563	Thiothrix subterranea
0	1	0	G1	2636184	unclassified Thiothrix
0	1	1	S	1032	Thiothrix sp.
0	1	0	G	1021	Beggiatoa
0	1	1	S	288004	Beggiatoa leptomitoformis
0	3	0	F	2056687	Fastidiosibacteraceae
0	3	0	G	2056696	Cysteiniphilum
0	3	0	G1	2610889	unclassified Cysteiniphilum
0	3	3	S	2975055	Cysteiniphilum sp. QT6929
0.01	43	0	O	135624	Aeromonadales
0.01	41	0	F	84642	Aeromonadaceae
0.01	32	15	G	642	Aeromonas
0	3	3	S	645	Aeromonas salmonicida
0	3	3	S	644	Aeromonas hydrophila
0	3	3	S	654	Aeromonas veronii
0	2	2	S	652	Aeromonas schubertii
0	1	1	S	648	Aeromonas caviae
0	1	1	S	650	Aeromonas jandaei
0	1	1	S	73010	Aeromonas encheleia
0	1	1	G1	257493	unclassified Aeromonas
0	1	1	S	196024	Aeromonas dhakensis
0	1	1	S	218936	Aeromonas simiae
0	4	1	G	129577	Oceanimonas
0	2	0	G1	2636315	unclassified Oceanimonas
0	2	2	S	511062	Oceanimonas sp. GK1
0	1	1	S	3028314	Oceanimonas pelagia
0	3	0	G	347533	Zobellella
0	3	3	S	347534	Zobellella denitrificans
0	1	0	G	225143	Oceanisphaera
0	1	1	S	1416627	Oceanisphaera profunda
0	1	0	G	2802288	Dongshaea
0	1	1	S	2047966	Dongshaea marina
0	2	0	F	83763	Succinivibrionaceae
0	2	0	G	83770	Succinivibrio
0	2	2	S	83771	Succinivibrio dextrinosolvens
0.01	34	0	O	1775403	Nevskiales
0.01	33	2	F	568386	Nevskiaceae
0	18	0	G	2893022	Flagellatimonas
0	18	18	S	2806210	Flagellatimonas centrodinii
0	8	0	G	413435	Solimonas
0	8	0	G1	2637139	unclassified Solimonas
0	8	8	S	2303331	Solimonas sp. K1W22B-7
0	5	0	G	1861863	Sinimarinibacterium
0	5	0	G1	2621506	unclassified Sinimarinibacterium
0	5	5	S	2698684	Sinimarinibacterium sp. NLF-5-8
0	1	0	F	2689614	Steroidobacteraceae
0	1	0	G	469322	Steroidobacter
0	1	1	S	465721	Steroidobacter denitrificans
0.01	32	0	O	135625	Pasteurellales
0.01	32	3	F	712	Pasteurellaceae
0	9	1	G	724	Haemophilus
0	3	3	S	727	Haemophilus influenzae
0	2	2	S	729	Haemophilus parainfluenzae
0	2	2	S	730	[Haemophilus] ducreyi
0	1	1	S	249188	Haemophilus pittmaniae
0	5	2	G	713	Actinobacillus
0	1	1	S	716	Actinobacillus suis
0	1	0	S	718	Actinobacillus equuli
0	1	1	S1	202947	Actinobacillus equuli subsp. equuli
0	1	1	S	254839	Actinobacillus genomosp. 1
0	4	0	G	155493	Gallibacterium
0	3	3	S	750	Gallibacterium anatis
0	1	1	S	505341	Gallibacterium salpingitidis
0	3	0	G	745	Pasteurella
0	2	2	S	747	Pasteurella multocida
0	1	1	S	754	Pasteurella dagmatis
0	2	0	G	416916	Aggregatibacter
0	1	1	S	732	Aggregatibacter aphrophilus
0	1	1	S	739	Aggregatibacter segnis
0	2	0	G	476528	Bibersteinia
0	2	2	S	47735	Bibersteinia trehalosi
0	1	0	G	292486	Avibacterium
0	1	0	G1	2685287	unclassified Avibacterium
0	1	1	S	2911527	Avibacterium sp. 21-595
0	1	1	G	75984	Mannheimia
0	1	0	G	2094023	Glaesserella
0	1	0	G1	2629322	unclassified Glaesserella
0	1	1	S	2030797	Glaesserella sp. 15-184
0	1	0	G	2899790	Mergibacter
0	1	1	S	221402	Mergibacter septicus
0.01	24	0	O	135618	Methylococcales
0.01	24	1	F	403	Methylococcaceae
0	11	1	G	416	Methylomonas
0	6	1	G1	2608980	unclassified Methylomonas
0	2	2	S	2812647	Methylomonas sp. EFPC1
0	1	1	S	2785785	Methylomonas sp. LL1
0	1	1	S	3040943	Methylomonas sp. UP202
0	1	1	S	3058963	Methylomonas sp. MW1
0	1	0	S	421	Methylomonas methanica
0	1	1	S1	857087	Methylomonas methanica MC09
0	1	1	S	702114	Methylomonas koyamae
0	1	1	S	1538553	Methylomonas denitrificans
0	1	1	S	2963939	Methylomonas rapida
0	5	1	G	413	Methylococcus
0	3	0	G1	2618889	unclassified Methylococcus
0	2	2	S	2812648	Methylococcus sp. EFPC2
0	1	1	S	2993564	Methylococcus sp. 16-5
0	1	1	S	2681310	Methylococcus geothermalis
0	2	0	G	39773	Methylomicrobium
0	2	0	S	39775	Methylomicrobium album
0	2	2	S1	686340	Methylomicrobium album BG8
0	2	0	G	1295378	Methylogaea
0	2	2	S	1295382	Methylogaea oryzae
0	1	0	G	429	Methylobacter
0	1	0	G1	2635283	unclassified Methylobacter
0	1	1	S	2839024	Methylobacter sp. S3L5C
0	1	0	G	73778	Methylocaldum
0	1	1	S	1432792	Methylocaldum marinum
0	1	0	G	762296	Methylovulum
0	1	1	S	1704499	Methylovulum psychrotolerans
0.01	24	0	O	118969	Legionellales
0	20	0	F	444	Legionellaceae
0	20	2	G	445	Legionella
0	3	3	S	454	Legionella israelensis
0	3	3	S	66969	Legionella waltersii
0	2	2	S	2708020	Legionella antarctica
0	2	1	S	446	Legionella pneumophila
0	1	1	S1	91891	Legionella pneumophila subsp. pneumophila
0	1	1	S	45056	Legionella adelaidensis
0	1	0	G1	2622702	unclassified Legionella
0	1	1	S	2662448	Legionella sp. MW5194
0	1	1	S	1867846	Legionella clemsonensis
0	1	1	S	1071983	Legionella cardiaca
0	1	1	S	96232	Legionella lytica
0	1	0	S	29423	Legionella oakridgensis
0	1	1	S1	1268635	Legionella oakridgensis ATCC 33761 = DSM 21215
0	1	1	S	452	Legionella spiritensis
0	1	1	S	449	Legionella hackeliae
0	4	0	F	118968	Coxiellaceae
0	3	0	G	59195	Rickettsiella
0	2	2	S	676208	Candidatus Rickettsiella viridis
0	1	0	G1	2637345	unclassified Rickettsiella
0	1	1	S	2856608	Rickettsiella endosymbiont of Dermanyssus gallinae
0	1	0	G	254245	Aquicella
0	1	1	S	254246	Aquicella lusitana
0.01	22	0	C1	118884	Gammaproteobacteria incertae sedis
0	9	0	G	745410	Gallaecimonas
0	7	7	S	2291597	Gallaecimonas mangrovi
0	2	2	S	3029055	Gallaecimonas kandeliae
0	4	0	G	349742	Sedimenticola
0	4	4	S	1543721	Sedimenticola thiotaurini
0	2	0	G	655184	Candidatus Thioglobus
0	2	2	S	1705394	Candidatus Thioglobus autotrophicus
0	2	0	G	1524249	Pseudohongiella
0	2	2	S	1249552	Pseudohongiella spirulinae
0	2	0	G	2841677	Candidatus Pseudothioglobus
0	2	2	S	1427364	Candidatus Pseudothioglobus singularis
0	1	0	C2	32036	sulfur-oxidizing symbionts
0	1	0	G	1541743	Candidatus Ruthturnera
0	1	1	S	2738852	Candidatus Ruthia endofausta
0	1	0	F	412032	Celerinatantimonadaceae
0	1	0	G	412033	Celerinatantimonas
0	1	1	S	412034	Celerinatantimonas diazotrophica
0	1	0	G	2817383	Candidatus Azoamicus
0	1	1	S	2652803	Candidatus Azoamicus ciliaticola
0	7	0	O	2887327	Kangiellales
0	7	0	F	1920240	Kangiellaceae
0	7	0	G	261963	Kangiella
0	6	6	S	914150	Kangiella geojedonensis
0	1	1	S	1144748	Kangiella sediminilitoris
0	5	0	O	135615	Cardiobacteriales
0	4	0	F	868	Cardiobacteriaceae
0	2	0	G	2717	Cardiobacterium
0	1	1	S	2718	Cardiobacterium hominis
0	1	0	G1	2648856	unclassified Cardiobacterium
0	1	1	S	2866573	Cardiobacterium sp. Marseille-Q4385
0	2	0	G	13275	Suttonella
0	2	0	G1	2908647	unclassified Suttonella
0	2	2	S	2908648	Suttonella sp. R2A3
0	1	0	F	3018589	Ignatzschineriaceae
0	1	0	G	582472	Wohlfahrtiimonas
0	1	1	S	400946	Wohlfahrtiimonas chitiniclastica
0	3	0	O	1240482	Orbales
0	3	0	F	1240483	Orbaceae
0	2	0	G	1193503	Gilliamella
0	2	0	G1	2685620	unclassified Gilliamella
0	1	1	S	2704653	Gilliamella sp. ESL0405
0	1	1	S	2817969	Gilliamella sp. B3022
0	1	0	G	2894762	Zophobihabitans
0	1	1	S	1635327	Zophobihabitans entericus
0	2	0	O	742030	Salinisphaerales
0	2	0	F	742031	Salinisphaeraceae
0	2	0	G	180541	Salinisphaera
0	2	0	G1	2649847	unclassified Salinisphaera
0	2	2	S	2183911	Salinisphaera sp. LB1
0	2	0	O	1692040	Acidiferrobacterales
0	2	0	F	1692041	Acidiferrobacteraceae
0	2	1	G	986106	Acidiferrobacter
0	1	0	G1	2640868	unclassified Acidiferrobacter
0	1	1	S	1281578	Acidiferrobacter sp. SPIII_3
0	2	0	C1	33811	unclassified Gammaproteobacteria
0	1	0	S	596095	Abyssogena phaseoliformis symbiont
0	1	1	S1	1235283	Abyssogena phaseoliformis symbiont OG214
0	1	0	S	883811	Isorropodon fossajaponicum symbiont
0	1	1	S1	1235284	Isorropodon fossajaponicum endosymbiont JTNG4
0	1	0	O	1934945	Immundisolibacterales
0	1	0	F	1934946	Immundisolibacteraceae
0	1	0	G	1934947	Immundisolibacter
0	1	1	S	1810504	Immundisolibacter cernigliae
1.94	7890	317	C	28211	Alphaproteobacteria
1.32	5360	223	O	204455	Rhodobacterales
1.13	4592	237	F	2854170	Roseobacteraceae
0.79	3222	733	G	60136	Sulfitobacter
0.41	1665	1665	S	60137	Sulfitobacter pontiacus
0.18	734	103	G1	196795	unclassified Sulfitobacter
0.07	267	267	S	1525218	Sulfitobacter sp. CB2047
0.03	129	129	S	2785912	Sulfitobacter sp. B30-2
0.03	124	124	S	1389011	Sulfitobacter sp. SK025
0.01	29	29	S	2587855	Sulfitobacter sp. THAF37
0	20	20	S	664426	Sulfitobacter sp. BSw21498
0	12	12	S	2883127	Sulfitobacter sp. DSM 110093
0	10	10	S	2867022	Sulfitobacter sp. S190
0	10	10	S	2867025	Sulfitobacter sp. W027
0	7	7	S	2070369	Sulfitobacter sp. JL08
0	5	5	S	1389004	Sulfitobacter sp. SK011
0	5	5	S	2867023	Sulfitobacter sp. S223
0	4	4	S	1389005	Sulfitobacter sp. SK012
0	3	3	S	1968541	Sulfitobacter sp. D7
0	3	3	S	2867024	Sulfitobacter sp. W002
0	2	2	S	2867026	Sulfitobacter sp. W074
0	1	1	S	2867021	Sulfitobacter sp. M368
0.01	25	25	S	1917485	Sulfitobacter alexandrii
0	17	17	S	83219	Sulfitobacter mediterraneus
0	14	14	S	225422	Sulfitobacter indolifex
0	14	14	S	1775881	Sulfitobacter faviae
0	11	11	S	218673	Sulfitobacter dubius
0	9	9	S	2829501	Sulfitobacter albidus
0.08	337	78	G	191028	Leisingera
0.02	94	94	S	506591	Leisingera caerulea
0.02	65	65	S	1396826	Leisingera aquaemixtae
0.02	63	14	G1	2614906	unclassified Leisingera
0.01	29	29	S	2867016	Leisingera sp. S132
0	7	7	S	2867014	Leisingera sp. M527
0	6	6	S	2867015	Leisingera sp. M658
0	4	4	S	2508306	Leisingera sp. NJS201
0	2	2	S	2867013	Leisingera sp. M523
0	1	1	S	2508307	Leisingera sp. NJS204
0.01	24	24	S	2930199	Leisingera thetidis
0	13	0	S	133924	Leisingera methylohalidivorans
0	13	13	S1	999552	Leisingera methylohalidivorans DSM 14336
0.04	153	0	G	1434019	Mameliella
0.04	153	153	S	561184	Mameliella alba
0.03	108	5	G	97050	Ruegeria
0.02	80	6	G1	2625375	unclassified Ruegeria
0.01	32	32	S	2587853	Ruegeria sp. THAF33
0	18	18	S	2793010	Ruegeria sp. SCSIO 43209
0	8	8	S	2867020	Ruegeria sp. B32
0	8	8	S	2966453	Ruegeria sp. YS9
0	6	6	S	292414	Ruegeria sp. TM1040
0	2	2	S	2293862	Ruegeria sp. AD91A
0	15	15	S	89184	Ruegeria pomeroyi
0	8	8	S	981384	Ruegeria conchae
0.02	94	9	G	74030	Roseovarius
0.01	48	11	G1	2614913	unclassified Roseovarius
0	20	20	S	2587847	Roseovarius sp. THAF9
0	7	7	S	2823043	Roseovarius sp. SCSIO 43702
0	5	5	S	2587850	Roseovarius sp. THAF27
0	3	3	S	2587846	Roseovarius sp. THAF8
0	2	0	S	391613	Roseovarius sp. TM1035
0	2	2	S1	2203213	Roseovarius sp. AK1035
0	14	14	S	74031	Roseovarius tolerans
0	13	13	S	540747	Roseovarius indicus
0	7	7	S	2494550	Roseovarius faecimaris
0	2	2	S	2980108	Roseovarius pelagicus
0	1	1	S	215743	Roseovarius mucosus
0.02	92	13	G	302485	Phaeobacter
0.01	43	43	S	221822	Phaeobacter inhibens
0	20	20	S	60890	Phaeobacter gallaeciensis
0	9	9	S	1844006	Phaeobacter porticola
0	6	6	S	1580596	Phaeobacter piscinae
0	1	0	G1	2621772	unclassified Phaeobacter
0	1	1	S	681157	Phaeobacter sp. LSS9
0.02	73	3	G	2854186	Pseudosulfitobacter
0.01	45	45	S	1402135	Pseudosulfitobacter pseudonitzschiae
0.01	25	0	G1	2854199	unclassified Pseudosulfitobacter
0.01	25	25	S	2883100	Pseudosulfitobacter sp. DSM 107133
0.01	27	0	G	93682	Roseivivax
0.01	21	10	G1	2639302	unclassified Roseivivax
0	9	9	S	2587852	Roseivivax sp. THAF30
0	1	1	S	2587858	Roseivivax sp. THAF40
0	1	1	S	2588299	Roseivivax sp. THAF197b
0	6	6	S	1379903	Roseivivax marinus
0.01	23	1	G	875170	Celeribacter
0	8	8	S	1208324	Celeribacter indicus
0	6	6	S	1758178	Celeribacter ethanolicus
0	5	5	S	875171	Celeribacter baekdonensis
0	3	3	S	1397108	Celeribacter marinus
0.01	22	0	G	53945	Octadecabacter
0	9	9	S	1458307	Octadecabacter temperatus
0	5	0	G1	196158	unclassified Octadecabacter
0	5	5	S	2602067	Octadecabacter sp. SW4
0	4	0	S	53946	Octadecabacter arcticus
0	4	4	S1	391616	Octadecabacter arcticus 238
0	4	0	S	1217908	Octadecabacter antarcticus
0	4	4	S1	391626	Octadecabacter antarcticus 307
0.01	22	0	G	188905	Jannaschia
0.01	22	0	G1	2645469	unclassified Jannaschia
0	7	7	S	2867011	Jannaschia sp. M317
0	6	6	S	2867012	Jannaschia sp. W003
0	5	5	S	290400	Jannaschia sp. CCS1
0	4	4	S	3038773	Jannaschia sp. GRR-S6-38
0.01	22	0	G	2433	Roseobacter
0	9	9	S	1891787	Roseobacter ponti
0	8	0	S	42443	Roseobacter litoralis
0	8	8	S1	391595	Roseobacter litoralis Och 149
0	5	5	S	2434	Roseobacter denitrificans
0.01	21	0	G	263377	Salipiger
0	9	9	S	1250539	Salipiger abyssi
0	7	0	G1	2640570	unclassified Salipiger
0	7	7	S	1792508	Salipiger sp. CCB-MM3
0	5	5	S	1229727	Salipiger profundus
0	17	0	G	983507	Ponticoccus
0	17	17	S	1943633	Ponticoccus alexandrii
0	15	0	G	299261	Tateyamaria
0	15	15	S	299262	Tateyamaria omphalii
0	13	0	G	58842	Sagittula
0	13	6	G1	2624628	unclassified Sagittula
0	5	5	S	3048007	Sagittula sp. MA-2
0	2	2	S	2009329	Sagittula sp. P11
0	13	0	G	74032	Antarctobacter
0	13	13	S	74033	Antarctobacter heliothermus
0	11	0	G	159345	Roseibacterium
0	11	0	S	159346	Roseibacterium elongatum
0	11	11	S1	1294273	Roseibacterium elongatum DSM 19469
0	10	0	G	599653	Tropicibacter
0	10	0	G1	2620348	unclassified Tropicibacter
0	10	10	S	3058420	Tropicibacter sp. YMD87
0	9	0	G	309512	Dinoroseobacter
0	9	9	S	215813	Dinoroseobacter shibae
0	9	0	G	2919626	Alloyangia
0	9	9	S	311180	Alloyangia pacifica
0	7	0	G	335927	Thalassovita
0	7	7	S	53501	Thalassovita gelatinovora
0	7	0	G	1433986	Actibacterium
0	7	0	G1	2649852	unclassified Actibacterium
0	7	7	S	1609966	Actibacterium sp. EMB200-NS6
0	6	0	G	266808	Thalassobacter
0	6	6	S	266809	Thalassobacter stenotrophicus
0	5	0	G	436357	Thalassococcus
0	5	0	G1	2633072	unclassified Thalassococcus
0	5	5	S	2017482	Thalassococcus sp. S3
0	4	0	G	245186	Loktanella
0	4	4	S	195913	Loktanella salsilacus
0	4	0	G	2854182	Falsihalocynthiibacter
0	4	4	S	1579316	Falsihalocynthiibacter arcticus
0	3	0	G	252301	Oceanicola
0	3	0	G1	2628660	unclassified Oceanicola
0	3	3	S	2587163	Oceanicola sp. D3
0	3	0	G	92944	Ketogulonicigenium
0	2	2	S	92945	Ketogulonicigenium vulgare
0	1	1	S	92947	Ketogulonicigenium robustum
0	2	0	G	1434014	Lentibacter
0	2	2	S	576131	Lentibacter algarum
0	1	0	G	387095	Maribius
0	1	0	G1	2639808	unclassified Maribius
0	1	1	S	2587842	Maribius sp. THAF1
0.13	545	51	F	31989	Paracoccaceae
0.03	121	28	G	265	Paracoccus
0.01	28	5	G1	2688777	unclassified Paracoccus (in: a-proteobacteria)
0	7	7	S	2760307	Paracoccus sp. MC1862
0	7	7	S	3017782	Paracoccus sp. SCSIO 75233
0	2	2	S	2500532	Paracoccus sp. Arc7-R13
0	2	2	S	3030011	Paracoccus sp. S3-43
0	2	2	S	3064531	Paracoccus sp. M09
0	1	1	S	1263728	Paracoccus sp. TOH
0	1	1	S	2589076	Paracoccus sp. AK26
0	1	1	S	2895796	Paracoccus sp. MA
0	5	5	S	3017784	Paracoccus albus
0	5	5	S	1945662	Paracoccus contaminans
0	5	5	S	135740	Paracoccus kondratievae
0	4	4	S	3017781	Paracoccus aerodenitrificans
0	4	4	S	2560053	Paracoccus liaowanqingii
0	4	4	S	1545044	Paracoccus sanguinis
0	3	3	S	34002	Paracoccus alcaliphilus
0	3	3	S	2259340	Paracoccus suum
0	3	3	S	1077935	Paracoccus zhejiangensis
0	3	3	S	266	Paracoccus denitrificans
0	3	3	S	34007	Paracoccus versutus
0	3	3	S	147645	Paracoccus yeei
0	2	2	S	82367	Paracoccus pantotrophus
0	2	2	S	3017783	Paracoccus sediminicola
0	2	2	S	34004	Paracoccus aminovorans
0	2	2	S	2065379	Paracoccus jeotgali
0	2	2	S	184748	Paracoccus seriniphilus
0	2	2	S	658446	Paracoccus fistulariae
0	2	2	S	453842	Paracoccus aestuarii
0	2	2	S	405559	Paracoccus saliphilus
0	1	1	S	1529068	Paracoccus tegillarcae
0	1	1	S	1499308	Paracoccus mutanolyticus
0	1	1	S	59779	Paracoccus marcusii
0	1	0	S	34003	Paracoccus aminophilus
0	1	1	S1	1367847	Paracoccus aminophilus JCM 7686
0.02	97	18	G	2083206	Tritonibacter
0.02	66	47	S	379347	Tritonibacter mobilis
0	19	19	S1	1265309	Tritonibacter mobilis F1926
0	13	0	G1	2632017	unclassified Tritonibacter
0	13	13	S	3048493	Tritonibacter sp. AK171
0.01	26	0	G	1679449	Pseudooceanicola
0	13	13	S	1461694	Pseudooceanicola atlanticus
0	7	7	S	1537215	Pseudooceanicola algae
0	6	6	S	517719	Pseudooceanicola nitratireducens
0	18	0	G	1658781	Aliiroseovarius
0	14	14	S	154981	Aliiroseovarius crassostreae
0	4	0	G1	2623558	unclassified Aliiroseovarius
0	4	4	S	2867010	Aliiroseovarius sp. M344
0	17	0	G	2211641	Yoonia
0	16	16	S	245188	Yoonia vestfoldensis
0	1	1	S	1435347	Yoonia maritima
0	17	0	G	2831925	Pukyongiella
0	17	17	S	2605946	Pukyongiella litopenaei
0	14	0	G	1060	Rhodobacter
0	8	3	S	1061	Rhodobacter capsulatus
0	5	5	S1	272942	Rhodobacter capsulatus SB 1003
0	6	0	G1	196779	unclassified Rhodobacter
0	3	3	S	1850250	Rhodobacter sp. LPB0142
0	3	3	S	2033869	Rhodobacter sp. CZR27
0	14	0	G	2211635	Cognatishimia
0	14	14	S	1715691	Cognatishimia activa
0	13	2	G	285107	Thioclava
0	9	9	S	1915078	Thioclava nitratireducens
0	2	2	S	1549850	Thioclava electrotropha
0	12	0	G	34008	Rhodovulum
0	11	0	G1	2631432	unclassified Rhodovulum
0	8	8	S	1564506	Rhodovulum sp. P5
0	3	3	S	308754	Rhodovulum sp. MB263
0	1	1	S	35806	Rhodovulum sulfidophilum
0	11	0	G	2680018	Rhodophyticola
0	11	0	G1	2680031	unclassified Rhodophyticola
0	7	7	S	2978973	Rhodophyticola sp. CSW1921
0	4	4	S	2916397	Rhodophyticola sp. CCM32
0	10	0	G	1653176	Cereibacter
0	6	4	S	1063	Cereibacter sphaeroides
0	1	1	S1	557760	Cereibacter sphaeroides KD131
0	1	1	S1	992186	Cereibacter sphaeroides WS8N
0	4	4	S	43057	Cereibacter azotoformans
0	9	0	G	204456	Gemmobacter
0	5	5	S	2169400	Gemmobacter aquarius
0	4	4	S	2840474	Gemmobacter fulvus
0	8	0	G	2683599	Paroceanicella
0	8	8	S	2579971	Paroceanicella profunda
0	7	0	G	2846749	Pacificitalea
0	7	7	S	1411902	Pacificitalea manganoxidans
0	7	0	G	2613960	Pseudopuniceibacterium
0	7	7	S	2613965	Pseudopuniceibacterium antarcticum
0	7	0	G	1855413	Brevirhabdus
0	7	7	S	1267768	Brevirhabdus pacifica
0	6	0	G	2831955	Pikeienuella
0	6	6	S	2748098	Pikeienuella piscinae
0	6	0	G	119541	Rhodobaca
0	6	6	S	441209	Rhodobaca barguzinensis
0	6	0	G	1844015	Pontivivens
0	6	6	S	2789856	Pontivivens ytuae
0	5	0	G	2818469	Fuscovulum
0	3	0	G1	2818470	unclassified Fuscovulum
0	3	3	S	3042299	Fuscovulum sp. YMD61
0	2	2	S	1075	Fuscovulum blasticum
0	5	0	G	2795377	Pelagovum
0	5	5	S	2588711	Pelagovum pacificum
0	5	0	G	121820	Roseinatronobacter
0	5	0	G1	2641430	unclassified Roseinatronobacter
0	5	5	S	3035471	Roseinatronobacter sp. S2
0	5	0	G	2944826	Pontibrevibacter
0	5	5	S	2758038	Pontibrevibacter nitratireducens
0	5	0	G	2937410	Gymnodinialimonas
0	5	5	S	2856823	Gymnodinialimonas ceratoperidinii
0	4	1	G	2738399	Parasedimentitalea
0	2	2	S	2997337	Parasedimentitalea psychrophila
0	1	1	S	2483033	Parasedimentitalea marina
0	4	0	G	1775705	Frigidibacter
0	4	4	S	1335048	Frigidibacter mobilis
0	4	0	F1	3020825	Marivivens group
0	4	0	G	1759396	Marivivens
0	4	0	G1	2622455	unclassified Marivivens
0	3	3	S	3051171	Marivivens sp. LCG002
0	1	1	S	1920883	Marivivens sp. JLT3646
0	4	0	G	1209946	Roseicitreum
0	4	4	S	564137	Roseicitreum antarcticum
0	3	0	G	1955420	Silicimonas
0	3	3	S	1826607	Silicimonas algicola
0	3	0	G	2816884	Qingshengfaniella
0	3	3	S	2599296	Qingshengfaniella alkalisoli
0	3	0	G	1617805	Amylibacter
0	3	0	G1	2623618	unclassified Amylibacter
0	3	3	S	3039851	Amylibacter sp. IMCC11727
0	3	0	G	991903	Polymorphum
0	3	0	S	991904	Polymorphum gilvum
0	3	3	S1	991905	Polymorphum gilvum SL003B-26A1
0	3	0	G	238783	Pseudorhodobacter
0	3	3	S	2500533	Pseudorhodobacter turbinis
0	2	0	G	1434002	Falsirhodobacter
0	2	2	S	2692330	Falsirhodobacter algicola
0	2	0	G	366614	Haematobacter
0	2	2	S	195105	Haematobacter massiliensis
0	2	0	G	3029205	Abyssibius
0	2	2	S	2881234	Abyssibius alkaniclasticus
0	2	0	G	3050722	Algicella
0	2	2	S	2683284	Algicella marina
0	1	0	G	2778525	Profundibacter
0	1	1	S	2171755	Profundibacter amoris
0	1	0	G	1759417	Pseudohalocynthiibacter
0	1	1	S	1591409	Pseudohalocynthiibacter aestuariivivens
0	1	0	G	1751296	Sinirhodobacter
0	1	0	G1	2634300	unclassified Sinirhodobacter
0	1	1	S	3015995	Sinirhodobacter sp. HNIBRBA609
0	1	0	G	1443919	Tabrizicola
0	1	1	S	2494374	Tabrizicola piscis
0.41	1667	138	O	356	Hyphomicrobiales
0.23	941	135	F	2821832	Stappiaceae
0.14	558	0	G	478070	Labrenzia
0.14	558	3	G1	2648686	unclassified Labrenzia
0.13	533	533	S	2590016	Labrenzia sp. PHM005
0	11	11	S	2021862	Labrenzia sp. VG12
0	5	5	S	2587854	Labrenzia sp. THAF35
0	3	3	S	1674922	Labrenzia sp. CP4
0	3	3	S	2587861	Labrenzia sp. THAF82
0.06	226	9	G	150830	Roseibium
0.04	147	0	S	388408	Roseibium alexandrii
0.04	147	147	S1	244592	Roseibium alexandrii DFL-11
0.01	48	0	G1	2629323	unclassified Roseibium
0.01	47	47	S	3016006	Roseibium sp. Sym1
0	1	1	S	2866279	Roseibium sp. KMA01
0.01	22	22	S	187304	Roseibium aggregatum
0	12	1	G	152161	Stappia
0	6	6	S	538381	Stappia indica
0	5	0	G1	2629676	unclassified Stappia
0	5	5	S	1881061	Stappia sp. ES.058
0	6	0	G	227873	Pannonibacter
0	6	6	S	121719	Pannonibacter phragmitetus
0	4	1	G	258255	Pseudovibrio
0	3	0	G1	2627060	unclassified Pseudovibrio
0	3	3	S	911045	Pseudovibrio sp. FO-BEG1
0.04	156	9	F	82115	Rhizobiaceae
0.03	111	10	F1	227290	Rhizobium/Agrobacterium group
0.02	65	17	G	379	Rhizobium
0.01	28	6	G1	2613769	unclassified Rhizobium
0	2	2	S	1223565	Rhizobium sp. Pop5
0	2	2	S	1571470	Rhizobium sp. ACO-34A
0	2	2	S	2603277	Rhizobium sp. WL3
0	2	2	S	2775403	Rhizobium sp. TH2
0	2	2	S	2919917	Rhizobium sp. SSM4.3
0	1	1	S	2926709	Rhizobium sp. CC-CFT758
0	1	1	S	2020312	Rhizobium sp. CIAT894
0	1	1	S	2028343	Rhizobium sp. 11515TR
0	1	1	S	2785056	Rhizobium sp. 007
0	1	1	S	2795216	Rhizobium sp. AB2/73
0	1	1	S	2849093	Rhizobium sp. WYJ-E13
0	1	1	S	1132836	Rhizobium sp. CCGE 510
0	1	1	S	2986922	Rhizobium sp. BT-226
0	1	1	S	3019602	Rhizobium sp. 32-5/1
0	1	1	S	3039156	Rhizobium sp. CB3090
0	1	1	S	3039157	Rhizobium sp. CB3171
0	1	1	S	3045156	Rhizobium sp. BT03
0	5	3	S	384	Rhizobium leguminosarum
0	2	0	S1	386	Rhizobium leguminosarum bv. trifolii
0	1	1	S2	395491	Rhizobium leguminosarum bv. trifolii WSM1325
0	1	1	S2	395492	Rhizobium leguminosarum bv. trifolii WSM2304
0	3	3	S	1395951	Rhizobium gei
0	1	1	S	2041385	Rhizobium tumorigenes
0	1	1	S	1538159	Rhizobium hidalgonense
0	1	0	S	1184720	Rhizobium anhuiense
0	1	1	S1	2018689	Rhizobium anhuiense bv. trifolii
0	1	1	S	1138194	Rhizobium lentis
0	1	1	S	1138189	Rhizobium bangladeshense
0	1	0	S	1120045	Rhizobium grahamii
0	1	1	S1	990285	Rhizobium grahamii CCGE 502
0	1	1	S	451876	Rhizobium rhizoryzae
0	1	1	S	240521	Rhizobium daejeonense
0	1	1	S	50338	Rhizobium sullae
0	1	1	S	29449	Rhizobium etli
0	1	1	S	359	Rhizobium rhizogenes
0	1	1	S	396	Rhizobium phaseoli
0.01	23	11	G	357	Agrobacterium
0	7	0	G1	1183400	Agrobacterium tumefaciens complex
0	5	5	S	358	Agrobacterium tumefaciens
0	2	2	S	1183401	Agrobacterium fabacearum
0	3	3	S	373	Agrobacterium vitis
0	1	1	G1	2632611	unclassified Agrobacterium
0	1	1	S	2862866	Agrobacterium cucumeris
0	8	0	G	1612611	Pararhizobium
0	8	0	G1	2643050	unclassified Pararhizobium
0	4	4	S	3067904	Pararhizobium sp. IMCC3301
0	2	2	S	2986923	Pararhizobium sp. BT-229
0	2	2	S	3067903	Pararhizobium sp. IMCC21322
0	2	0	G	1525371	Neorhizobium
0	1	1	S	399	Neorhizobium galegae
0	1	0	G1	2629175	unclassified Neorhizobium
0	1	1	S	2060726	Neorhizobium sp. SOG26
0	2	1	G	1903858	Pseudorhizobium
0	1	1	S	1125847	Pseudorhizobium banfieldiae
0	1	0	G	78526	Allorhizobium
0	1	1	S	379684	Allorhizobium pseudoryzae
0.01	24	1	F1	227292	Sinorhizobium/Ensifer group
0	18	4	G	28105	Sinorhizobium
0	3	3	S	110322	Sinorhizobium terangae
0	2	2	S	110321	Sinorhizobium medicae
0	2	2	S	194963	Sinorhizobium americanum
0	2	0	G1	663276	Sinorhizobium fredii group
0	2	1	S	380	Sinorhizobium fredii
0	1	1	S1	1128334	Sinorhizobium fredii CCBAU 83666
0	2	2	S	1752398	Sinorhizobium alkalisoli
0	1	1	S	382	Sinorhizobium meliloti
0	1	1	S	680248	Sinorhizobium numidicum
0	1	0	S	716925	Sinorhizobium sojae
0	1	1	S1	716928	Sinorhizobium sojae CCBAU 05684
0	5	0	G	106591	Ensifer
0	3	3	S	106592	Ensifer adhaerens
0	1	1	S	555315	Ensifer canadensis
0	1	0	G1	2633371	unclassified Ensifer
0	1	1	S	2811423	Ensifer sp. PDNC004
0	10	2	G	323620	Shinella
0	6	0	G1	2643062	unclassified Shinella
0	3	3	S	2715959	Shinella sp. PSBB067
0	1	1	S	879274	Shinella sp. HZN7
0	1	1	S	2877941	Shinella sp. XGS7
0	1	1	S	2925841	Shinella sp. H4-D48
0	1	1	S	352475	Shinella zoogloeoides
0	1	1	S	1967501	Shinella sumterensis
0	1	0	G	34019	Liberibacter
0	1	0	S	556287	Candidatus Liberibacter solanacearum
0	1	1	S1	658172	Candidatus Liberibacter solanacearum CLso-ZC1
0	1	0	G	1648508	Ciceribacter
0	1	1	S	1969821	Ciceribacter thiooxidans
0.03	113	7	F	41294	Nitrobacteraceae
0.02	92	31	G	374	Bradyrhizobium
0.01	37	7	G1	2631580	unclassified Bradyrhizobium
0	3	3	S	1404888	Bradyrhizobium sp. 1(2017)
0	2	2	S	3039158	Bradyrhizobium sp. CB3481
0	2	2	S	2976823	Bradyrhizobium sp. CB1024
0	2	2	S	2954771	Bradyrhizobium sp. Ash2021
0	2	2	S	2898149	Bradyrhizobium sp. A19
0	2	2	S	2782641	Bradyrhizobium sp. 170
0	2	2	S	2597515	Bradyrhizobium sp. SEMIA
0	2	2	S	1325112	Bradyrhizobium sp. CCBAU 53340
0	1	1	S	55395	Bradyrhizobium sp. NC92
0	1	1	S	3056648	Bradyrhizobium sp. S12-14-2
0	1	1	S	3039159	Bradyrhizobium sp. CB82
0	1	1	S	2976824	Bradyrhizobium sp. CB3035
0	1	1	S	2976822	Bradyrhizobium sp. CB1015
0	1	1	S	2782662	Bradyrhizobium sp. 195
0	1	1	S	2782659	Bradyrhizobium sp. 191
0	1	1	S	1521768	Bradyrhizobium sp. WD16
0	1	1	S	376	Bradyrhizobium sp.
0	1	1	S	288000	Bradyrhizobium sp. BTAi1
0	1	1	S	1325100	Bradyrhizobium sp. CCBAU 51753
0	1	1	S	115808	Bradyrhizobium sp. ORS 285
0	1	1	S	1325102	Bradyrhizobium sp. CCBAU 51765
0	5	5	S	1437360	Bradyrhizobium erythrophlei
0	3	3	S	2736875	Bradyrhizobium xenonodulans
0	3	3	S	1355477	Bradyrhizobium diazoefficiens
0	2	2	S	375	Bradyrhizobium japonicum
0	2	2	S	255045	Bradyrhizobium canariense
0	2	2	S	858423	Bradyrhizobium arachidis
0	1	1	S	29448	Bradyrhizobium elkanii
0	1	1	S	2992140	Bradyrhizobium barranii
0	1	1	S	1549949	Bradyrhizobium vignae
0	1	1	S	1404367	Bradyrhizobium symbiodeficiens
0	1	1	S	1274631	Bradyrhizobium icense
0	1	1	S	931866	Bradyrhizobium ottawaense
0	1	1	S	244734	Bradyrhizobium betae
0	11	0	G	1073	Rhodopseudomonas
0	6	6	S	1076	Rhodopseudomonas palustris
0	4	0	G1	2638247	unclassified Rhodopseudomonas
0	3	3	S	340268	Rhodopseudomonas sp. SK50-23
0	1	1	S	2991972	Rhodopseudomonas sp. P2A-2r
0	1	1	S	475937	Rhodopseudomonas boonkerdii
0	2	0	G	1033	Afipia
0	1	1	S	290	[Pseudomonas] carboxydohydrogena
0	1	0	G1	2642050	unclassified Afipia
0	1	1	S	1882747	Afipia sp. GAS231
0	1	0	G	1649510	Variibacter
0	1	1	S	1333996	Variibacter gotjawalensis
0.02	89	8	F	69277	Phyllobacteriaceae
0.01	47	6	G	68287	Mesorhizobium
0.01	34	9	G1	325217	unclassified Mesorhizobium
0	3	3	S	2493673	Mesorhizobium sp. M1B.F.Ca.ET.045.04.1.1
0	2	2	S	2493681	Mesorhizobium sp. M7A.F.Ce.TU.012.03.2.1
0	2	2	S	2777475	Mesorhizobium sp. J8
0	2	2	S	2589974	Mesorhizobium sp. B2-1-1
0	2	2	S	2493668	Mesorhizobium sp. M9A.F.Ca.ET.002.03.1.2
0	2	2	S	2744517	Mesorhizobium sp. 113-3-9
0	2	2	S	2108445	Mesorhizobium sp. DCY119
0	1	1	S	2483403	Mesorhizobium sp. NZP2298
0	1	1	S	2744518	Mesorhizobium sp. 131-2-1
0	1	1	S	2744516	Mesorhizobium sp. 113-3-3
0	1	1	S	2654248	Mesorhizobium sp. INR15
0	1	1	S	2082387	Mesorhizobium sp. Pch-S
0	1	1	S	2589976	Mesorhizobium sp. B1-1-8
0	1	1	S	2493675	Mesorhizobium sp. M4B.F.Ca.ET.058.02.1.1
0	1	1	S	2493676	Mesorhizobium sp. M3A.F.Ca.ET.080.04.2.1
0	1	1	S	2956824	Mesorhizobium sp. C120A
0	1	1	S	278153	Mesorhizobium sp. WSM1497
0	3	3	S	1777866	Mesorhizobium erdmanii
0	1	1	S	39645	Mesorhizobium ciceri
0	1	0	S	71433	Mesorhizobium amorphae
0	1	1	S1	1082933	Mesorhizobium amorphae CCNWGS0123
0	1	0	S	536018	Mesorhizobium australicum
0	1	1	S1	754035	Mesorhizobium australicum WSM2073
0	1	0	S	593909	Mesorhizobium opportunistum
0	1	1	S1	536019	Mesorhizobium opportunistum WSM2075
0	12	1	G	245876	Nitratireductor
0	8	2	G1	2641084	unclassified Nitratireductor
0	5	5	S	1756988	Nitratireductor sp. OM-1
0	1	1	S	1872084	Nitratireductor sp.
0	3	3	S	2599600	Nitratireductor mangrovi
0	7	0	G	28100	Phyllobacterium
0	4	0	G1	2638441	unclassified Phyllobacterium
0	2	2	S	2718938	Phyllobacterium sp. 628
0	1	1	S	555316	Phyllobacterium sp. T1018
0	1	1	S	555317	Phyllobacterium sp. T1293
0	3	3	S	1867719	Phyllobacterium zundukense
0	4	0	G	1915401	Roseitalea
0	4	4	S	1852022	Roseitalea porphyridii
0	3	1	G	31988	Aminobacter
0	2	0	G1	2644704	unclassified Aminobacter
0	2	2	S	374606	Aminobacter sp. MSH1
0	3	0	G	274591	Hoeflea
0	2	0	S	244596	Hoeflea phototrophica
0	2	2	S1	411684	Hoeflea phototrophica DFL-43
0	1	0	G1	2614931	unclassified Hoeflea
0	1	1	S	1620421	Hoeflea sp. IMCC20628
0	2	0	G	1594166	Oricola
0	2	2	S	2742145	Oricola thermophila
0	1	0	G	449972	Chelativorans
0	1	0	G1	2643807	unclassified Chelativorans
0	1	1	S	3028735	Chelativorans sp. AA-79
0	1	0	G	1649463	Lentilitoribacter
0	1	0	G1	2647570	unclassified Lentilitoribacter
0	1	1	S	2305987	Lentilitoribacter sp. Alg239-R112
0	1	0	G	2712688	Salaquimonas
0	1	1	S	2712698	Salaquimonas pukyongi
0.01	47	5	F	119045	Methylobacteriaceae
0.01	29	17	G	407	Methylobacterium
0	3	0	G1	2615210	unclassified Methylobacterium
0	1	1	S	925818	Methylobacterium sp. AMS5
0	1	1	S	2894310	Methylobacterium sp. NMS14P
0	1	1	S	2984843	Methylobacterium sp. FF17
0	2	2	S	1775910	Methylobacterium indicum
0	2	2	S	2202825	Methylobacterium durans
0	1	1	S	410	Methylobacterium organophilum
0	1	1	S	31998	Methylobacterium radiotolerans
0	1	0	S	39956	Methylobacterium mesophilicum
0	1	1	S1	908290	Methylobacterium mesophilicum SR1.6/6
0	1	1	S	374432	Methylobacterium tardum
0	1	1	S	2202828	Methylobacterium radiodurans
0	8	2	G	186650	Microvirga
0	4	0	G1	2617746	unclassified Microvirga
0	3	3	S	2082949	Microvirga sp. 17 mud 1-3
0	1	1	S	2807101	Microvirga sp. VF16
0	1	1	S	1882682	Microvirga ossetica
0	1	1	S	2651334	Microvirga thermotolerans
0	5	1	G	2282523	Methylorubrum
0	2	2	S	223967	Methylorubrum populi
0	2	0	G1	2648467	unclassified Methylorubrum
0	2	2	S	2897334	Methylorubrum sp. B1-46
0.01	34	1	F	2831106	Devosiaceae
0	19	2	G	46913	Devosia
0	13	2	G1	196773	unclassified Devosia
0	4	4	S	1871048	Devosia sp.
0	2	2	S	1736675	Devosia sp. A16
0	2	2	S	2759954	Devosia sp. MC521
0	1	1	S	2083786	Devosia sp. I507
0	1	1	S	2499144	Devosia sp. 1566
0	1	1	S	3026418	Devosia sp. G20-9
0	2	2	S	400770	Devosia ginsengisoli
0	1	1	S	2657486	Devosia beringensis
0	1	1	S	2801335	Devosia oryziradicis
0	7	0	G	623276	Maritalea
0	7	7	S	454601	Maritalea myrionectae
0	6	1	G	1082930	Pelagibacterium
0	3	1	G1	2623280	unclassified Pelagibacterium
0	2	2	S	2984530	Pelagibacterium sp. YIM 151497
0	2	2	S	531813	Pelagibacterium halotolerans
0	1	0	G	3064792	Mariluticola
0	1	1	S	2909283	Mariluticola halotolerans
0	17	0	F	2831100	Boseaceae
0	17	0	G	85413	Bosea
0	11	0	G1	2653178	unclassified Bosea (in: a-proteobacteria)
0	3	3	S	1792307	Bosea sp. PAMC 26642
0	3	3	S	1867715	Bosea sp. Tri-49
0	2	2	S	2969621	Bosea sp. NBC_00550
0	1	1	S	1842539	Bosea sp. RAC05
0	1	1	S	2599640	Bosea sp. F3-2
0	1	1	S	3068632	Bosea sp. REN20
0	6	6	S	1526658	Bosea vaviloviae
0	17	0	F	255475	Aurantimonadaceae
0	7	1	G	414371	Aureimonas
0	2	2	S	370622	Aureimonas altamirensis
[truncated: 4,516 more rows]

## Sheet: taxonomy_all
qseqid	sseqid	pident	length	mismatch	gapopen	qstart	qend	sstart	send	evalue	bitscore	stitle	staxids	sskingdoms	skingdoms	sphylums	sscinames
NODE_1_length_510651_cov_22.045557	MBX7094049.1	64	1163	407	8	193229	196702	3	1158	0	1521	isoleucine--tRNA ligase	2021391	Bacteria	0	Bacteroidetes	Flavobacteriales bacterium
NODE_2_length_385898_cov_22.404234	PFX22459.1	49.4	2749	671	18	168296	160059	1	2033	0	2379	DNA-directed RNA polymerase subunit beta'	50429	Eukaryota	Metazoa	Cnidaria	Stylophora pistillata
NODE_3_length_332923_cov_22.357836	MBX7094402.1	62.4	1485	512	9	19089	14668	1	1450	0	1825	DNA polymerase III subunit alpha	2021391	Bacteria	0	Bacteroidetes	Flavobacteriales bacterium
NODE_4_length_265003_cov_22.383752	WP_147015248.1	45.4	2263	1154	39	144458	151063	21	2263	0	1918	gliding motility-associated C-terminal domain-containing protein	1294296	Bacteria	0	Bacteroidetes	Luteibaculum oceani
NODE_5_length_217427_cov_22.535845	WP_147015467.1	70.9	1149	334	0	141306	144752	1	1149	0	1679	pyruvate carboxylase	1294296	Bacteria	0	Bacteroidetes	Luteibaculum oceani
NODE_6_length_194499_cov_22.248285	TNE52870.1	84.4	1050	164	0	93246	96395	1	1050	0	1722	efflux RND transporter permease subunit	1898104	Bacteria	0	Bacteroidetes	Bacteroidetes bacterium
NODE_7_length_170452_cov_21.851316	MCE2743038.1	75.2	745	184	1	6138	3904	1	744	0	1124	phosphoribosylformylglycinamidine synthase subunit PurL	1917219	Bacteria	0	Bacteroidetes	Fluviicola sp.
NODE_8_length_151982_cov_22.501860	WP_036123877.1	63.1	947	341	5	64926	62098	1	943	0	1195	insulinase family protein	1197477	Bacteria	0	Bacteroidetes	Mangrovimonas yunxiaonensis
NODE_9_length_131287_cov_22.889071	WP_147012200.1	58.9	1127	451	6	9799	13149	1	1125	0	1373	DUF2723 domain-containing protein	1294296	Bacteria	0	Bacteroidetes	Luteibaculum oceani
NODE_10_length_119998_cov_22.856364	TXC85056.1	57	2397	987	14	52107	44956	34	2400	0	2726	cell surface protein SprA	1294296	Bacteria	0	Bacteroidetes	Luteibaculum oceani
NODE_11_length_99077_cov_22.797253	KJS06083.1	88	733	88	0	96940	94742	1	733	0	1322	hypothetical protein VR77_06610	1629721	Bacteria	0	Bacteroidetes	Flavobacteriales bacterium BRH_c54
NODE_12_length_93619_cov_6.523059	MCI5051405.1	79.1	731	151	2	53122	55311	1	730	0	1195	valine--tRNA ligase	2053589	Bacteria	0	Candidatus Pacebacteria	Candidatus Pacebacteria bacterium
NODE_13_length_92772_cov_22.049765	MBD3638405.1	67.7	731	232	3	27182	24996	1	729	0	1011	DNA helicase RecQ	2026728	Bacteria	0	Bacteroidetes	Crocinitomicaceae bacterium
NODE_14_length_87438_cov_23.055643	WP_147014269.1	87.5	938	117	0	48726	45913	1	938	0	1670	carbamoyl-phosphate synthase large subunit	1294296	Bacteria	0	Bacteroidetes	Luteibaculum oceani
NODE_15_length_80825_cov_21.567779	MCB0707258.1	65.2	1070	364	3	8940	5743	4	1069	0	1390	SusC/RagA family TonB-linked outer membrane protein	2202734	Bacteria	0	Bacteroidetes	Saprospiraceae bacterium
NODE_16_length_80534_cov_7.285879	MCA9351485.1	67.1	1211	351	13	64628	68221	24	1200	0	1615	class I tRNA ligase family protein	2052139	Bacteria	0	0	Patescibacteria group bacterium
NODE_17_length_76047_cov_22.155588	MCD6018361.1	65	960	330	4	45013	42140	1	956	0	1260	glycine dehydrogenase	1898104	Bacteria	0	Bacteroidetes	Bacteroidetes bacterium
NODE_18_length_75683_cov_22.895246	WP_147015424.1	67.3	1053	341	3	45000	41848	2	1053	0	1390	preprotein translocase subunit SecA	1294296	Bacteria	0	Bacteroidetes	Luteibaculum oceani
NODE_19_length_72012_cov_6.804115	MCI5051460.1	73.1	655	164	2	50323	52251	1	655	6.45e-306	946	UvrD-helicase domain-containing protein	2053589	Bacteria	0	Candidatus Pacebacteria	Candidatus Pacebacteria bacterium
NODE_20_length_71204_cov_21.340026	MCB9360035.1	73.4	801	208	3	16167	18569	1	796	0	1205	3-hydroxyacyl-CoA dehydrogenase/enoyl-CoA hydratase family protein	2021391	Bacteria	0	Bacteroidetes	Flavobacteriales bacterium
NODE_21_length_69247_cov_22.723045	PCH70840.1	81.1	1439	272	0	9558	5242	1	1439	0	2234	CusA/CzcA family heavy metal efflux RND transporter	2030927	Bacteria	0	Bacteroidetes	Bacteroidales bacterium
NODE_22_length_66952_cov_6.674572	MCA9352257.1	75.4	919	219	2	21794	24529	1	919	0	1394	TraM recognition domain-containing protein	2052139	Bacteria	0	0	Patescibacteria group bacterium
NODE_23_length_65866_cov_22.551521	MBG15102.1	34.5	3542	2160	77	65272	54950	500	3981	0	1905	hypothetical protein	2026728	Bacteria	0	Bacteroidetes	Crocinitomicaceae bacterium
NODE_24_length_65028_cov_6.227279	XP_001435386.1	60.8	487	181	5	42505	41048	143	620	3.92e-153	509	hypothetical protein	5888;412030	Eukaryota	0	Ciliophora	Paramecium tetraurelia;Paramecium tetraurelia strain d4-2
NODE_25_length_59471_cov_21.961208	MBL0139087.1	83.9	1120	176	1	50919	47572	7	1126	0	1896	methylmalonyl-CoA mutase family protein	1898104	Bacteria	0	Bacteroidetes	Bacteroidetes bacterium
NODE_26_length_53860_cov_21.813380	WP_147014336.1	46	1481	688	40	30861	26605	1	1431	0	1186	T9SS type A sorting domain-containing protein	1294296	Bacteria	0	Bacteroidetes	Luteibaculum oceani
NODE_27_length_52634_cov_5.666895	TRY75069.1	34.5	4895	1464	111	48852	34321	266	3470	0	2073	hypothetical protein TCAL_08574	6832	Eukaryota	Metazoa	Arthropoda	Tigriopus californicus
NODE_28_length_52248_cov_22.867800	WP_236869654.1	47.9	612	293	8	3171	4952	89	692	9.69e-167	548	hypothetical protein, partial	2570586	Bacteria	0	Proteobacteria	Candidatus Bandiella numerosa
NODE_29_length_52061_cov_6.395930	WP_141889237.1	66.6	1086	322	5	36517	39741	1	1056	0	1332	conjugal transfer protein TraG N-terminal domain-containing protein	1396826	Bacteria	0	Proteobacteria	Leisingera aquaemixtae
NODE_30_length_45929_cov_26.827227	WP_100925135.1	43.3	503	263	8	37827	39296	1	494	9.91e-122	409	PBSX family phage terminase large subunit	754423	Bacteria	0	Bacteroidetes	Tenacibaculum sp. SZ-18
NODE_31_length_43745_cov_6.311166	MCA9352015.1	83.4	894	144	3	7585	4910	1	892	0	1422	AAA family ATPase	2052139	Bacteria	0	0	Patescibacteria group bacterium
NODE_32_length_43744_cov_7.068015	MCI5051385.1	77.8	505	111	1	35818	34307	2	506	1.67e-267	828	phytoene desaturase family protein	2053589	Bacteria	0	Candidatus Pacebacteria	Candidatus Pacebacteria bacterium
NODE_33_length_41677_cov_4.599327	WP_243613498.1	99.4	897	5	0	12790	10100	1	897	0	1732	preprotein translocase subunit SecA	254406	Bacteria	0	Proteobacteria	Shimia aestuarii
NODE_34_length_41580_cov_6.466183	GIR12099.1	66.3	1000	327	4	39351	36373	1	997	0	1327	hypothetical protein CM15mP23_06740	1898111	Bacteria	0	Bacteroidetes	Cryomorphaceae bacterium
NODE_35_length_40844_cov_4.313808	WP_243614741.1	99.7	1232	4	0	23278	19583	1	1232	0	1886	Hint domain-containing protein	254406	Bacteria	0	Proteobacteria	Shimia aestuarii
NODE_36_length_39386_cov_5.997329	MCI5051094.1	79.1	817	165	1	22465	20015	1	811	0	1301	type I DNA topoisomerase	2053589	Bacteria	0	Candidatus Pacebacteria	Candidatus Pacebacteria bacterium
NODE_37_length_39133_cov_4.625326	TRY70901.1	50.8	1263	455	11	19966	16187	1	1100	0	1167	hypothetical protein TCAL_01254, partial	6832	Eukaryota	Metazoa	Arthropoda	Tigriopus californicus
NODE_38_length_39063_cov_4.144697	WP_243612156.1	99.1	656	6	0	28127	30094	1	656	0	1271	elongation factor G	254406	Bacteria	0	Proteobacteria	Shimia aestuarii
NODE_39_length_38856_cov_5.758890	XP_040574409.1	85.7	56	8	0	5986	5819	188	243	1.36e-24	119	putative protein TPRXL	72036	Eukaryota	Metazoa	Arthropoda	Lepeophtheirus salmonis
NODE_40_length_37640_cov_7.638554	OYW19917.1	56.8	426	167	4	5721	6947	2	427	8.26e-150	486	hypothetical protein B7Z54_02555	1970580	Bacteria	0	Bacteroidetes	Sphingobacteriales bacterium 12-47-4
NODE_41_length_37413_cov_8.360403	YP_009009720.1	85.6	547	78	1	22307	20667	1	546	0	951	terminase	1461743	Viruses	Heunggongvirae	Uroviricota	Vibrio phage PVA1
NODE_42_length_37286_cov_4.319708	WP_243611599.1	99	1071	11	0	24709	21497	1	1071	0	1996	efflux RND transporter permease subunit	254406	Bacteria	0	Proteobacteria	Shimia aestuarii
NODE_43_length_36951_cov_5.805066	XP_031472908.1	59.5	661	255	6	17651	19612	3	657	9.09e-241	762	LOW QUALITY PROTEIN: DNA replication licensing factor MCM2-like	210225	Eukaryota	Viridiplantae	Streptophyta	Nymphaea colorata
NODE_44_length_35610_cov_4.158050	WP_068363077.1	78.3	799	173	0	2787	5183	1	799	0	1269	ABC transporter permease	996801	Bacteria	0	Bacteroidetes	Polaribacter reichenbachii
NODE_45_length_35446_cov_7.053041	KRX08632.1	43.9	750	391	8	22307	24475	37	783	5.64e-160	533	P-loop containing nucleoside triphosphate hydrolase	266149	Eukaryota	0	Ciliophora	Pseudocohnilembus persalinus
NODE_46_length_34314_cov_4.652686	MBL4604396.1	78.6	1154	245	2	27243	30698	4	1157	0	1894	metallophosphoesterase	1871037	Bacteria	0	Bacteroidetes	Flavobacteriaceae bacterium
NODE_47_length_33771_cov_4.484607	XP_040563408.1	74.2	515	116	9	3163	1634	44	546	9.8e-218	687	SNW domain-containing protein 1-like	72036	Eukaryota	Metazoa	Arthropoda	Lepeophtheirus salmonis
NODE_48_length_33759_cov_4.722496	XP_040573553.1	81.3	48	9	0	9970	9827	267	314	9.08e-09	75.9	homeobox protein homothorax-like	72036	Eukaryota	Metazoa	Arthropoda	Lepeophtheirus salmonis
NODE_49_length_33719_cov_6.328934	MCD5390030.1	71.7	1024	288	2	22740	19672	1	1023	0	1410	efflux RND transporter permease subunit	2053589	Bacteria	0	Candidatus Pacebacteria	Candidatus Pacebacteria bacterium
NODE_50_length_33666_cov_6.621785	XP_045123836.1	29.4	384	198	9	1265	2410	45	357	1.49e-20	114	arylsulfatase B-like	210409	Eukaryota	Metazoa	Arthropoda	Portunus trituberculatus
NODE_51_length_33296_cov_5.843463	XP_031505785.1	77.5	293	58	2	31240	32100	42	332	5.63e-141	459	LOW QUALITY PROTEIN: probable serine/threonine-protein kinase ndrB	210225	Eukaryota	Viridiplantae	Streptophyta	Nymphaea colorata
NODE_52_length_33108_cov_4.721024	XP_040576037.1	37	1065	450	31	8899	11676	654	1636	1.44e-122	444	uncharacterized protein LOC121124902	72036	Eukaryota	Metazoa	Arthropoda	Lepeophtheirus salmonis
NODE_53_length_32903_cov_4.517253	XP_040578729.1	36.1	1151	113	12	15723	12271	730	1258	1.08e-160	562	voltage-dependent calcium channel type D subunit alpha-1-like isoform X22	72036	Eukaryota	Metazoa	Arthropoda	Lepeophtheirus salmonis
NODE_54_length_32536_cov_4.897508	TRY76576.1	29.4	896	391	33	12982	10556	18	758	2.82e-33	158	hypothetical protein TCAL_10140	6832	Eukaryota	Metazoa	Arthropoda	Tigriopus californicus
NODE_55_length_32099_cov_4.301324	WP_243611859.1	98.5	780	12	0	7303	9642	1	780	0	1530	aldehyde dehydrogenase family protein	254406	Bacteria	0	Proteobacteria	Shimia aestuarii
NODE_57_length_31011_cov_7.627109	CAD8066738.1	46.2	859	447	7	2565	7	1	850	1.05e-245	805	unnamed protein product, partial	65129	Eukaryota	0	Ciliophora	Paramecium sonneborni
NODE_58_length_30963_cov_4.155604	MBL4605837.1	87.5	949	117	1	10703	13549	1	947	0	1671	aminomethyl-transferring glycine dehydrogenase	1871037	Bacteria	0	Bacteroidetes	Flavobacteriaceae bacterium
NODE_59_length_30902_cov_4.404769	WP_243611491.1	100	655	0	0	25689	23725	1	655	0	1313	protein meaA	254406	Bacteria	0	Proteobacteria	Shimia aestuarii
NODE_60_length_30472_cov_7.072051	MCD5389825.1	68.5	479	146	5	12851	11430	1	479	2.36e-193	613	protein translocase subunit SecD	2053589	Bacteria	0	Candidatus Pacebacteria	Candidatus Pacebacteria bacterium
NODE_61_length_30410_cov_5.847229	WP_016451452.1	100	556	0	0	25896	27563	1	556	0	1092	MULTISPECIES: ABC transporter substrate-binding protein	80865;180282;883100;1537702;1886637;2613840	Bacteria	0	Proteobacteria	Delftia;Delftia tsuruhatensis;Delftia acidovorans CCUG 15835;Delftia sp. 670;Delftia sp.;Delftia sp. BR1
NODE_62_length_29786_cov_7.036824	BAJ98423.1	43.2	373	194	4	3048	1951	1	362	9.73e-85	300	predicted protein	112509	Eukaryota	Viridiplantae	Streptophyta	Hordeum vulgare subsp. vulgare
NODE_63_length_29500_cov_5.416109	TRY62096.1	34.8	1254	718	28	21619	17972	75	1266	5.92e-194	653	hypothetical protein TCAL_01763	6832	Eukaryota	Metazoa	Arthropoda	Tigriopus californicus
NODE_64_length_29513_cov_3.932004	WP_243611329.1	99.6	728	3	0	25422	23239	1	728	0	1315	heavy metal translocating P-type ATPase	254406	Bacteria	0	Proteobacteria	Shimia aestuarii
NODE_65_length_29428_cov_21.897380	MCB0759895.1	75.3	587	133	1	26641	28401	1	575	3.47e-296	914	aspartate--tRNA ligase	2021391	Bacteria	0	Bacteroidetes	Flavobacteriales bacterium
NODE_66_length_29003_cov_4.557548	PVD25895.1	71.4	147	42	0	18078	17638	66	212	4.92e-65	238	hypothetical protein C0Q70_13559	400727	Eukaryota	Metazoa	Mollusca	Pomacea canaliculata
NODE_67_length_28717_cov_5.227969	KAG8562966.1	33.8	468	259	14	5599	4283	26	471	9.57e-52	206	hypothetical protein GDO81_015886	76066	Eukaryota	Metazoa	Chordata	Engystomops pustulosus
NODE_68_length_28694_cov_4.161233	WP_243612870.1	99.7	909	3	0	11620	14346	1	909	0	1753	DNA gyrase subunit A	254406	Bacteria	0	Proteobacteria	Shimia aestuarii
NODE_69_length_28467_cov_4.232969	WP_095071054.1	77.3	1086	241	1	2482	5721	1	1086	0	1702	S41 family peptidase	584609	Bacteria	0	Bacteroidetes	Tenacibaculum jejuense
NODE_70_length_28314_cov_4.492935	WP_243613627.1	99.9	1512	2	0	17784	22319	1	1512	0	2974	glutamate synthase large subunit	254406	Bacteria	0	Proteobacteria	Shimia aestuarii
NODE_71_length_28264_cov_5.112812	XP_040568519.1	46.6	386	124	11	11118	12254	8	318	2.67e-79	281	transmembrane protein 185A-like	72036	Eukaryota	Metazoa	Arthropoda	Lepeophtheirus salmonis
NODE_72_length_28034_cov_3.775294	TRY71884.1	51.7	601	182	11	5696	3942	607	1115	1.41e-167	564	hypothetical protein TCAL_08435, partial	6832	Eukaryota	Metazoa	Arthropoda	Tigriopus californicus
NODE_73_length_27988_cov_5.228501	XP_040573883.1	47.5	204	92	4	9023	9634	90	278	1.39e-39	165	uncharacterized protein LOC121122873	72036	Eukaryota	Metazoa	Arthropoda	Lepeophtheirus salmonis
NODE_74_length_27617_cov_5.647435	CAD8180010.1	53.2	436	195	3	26225	24921	25	452	2.12e-143	473	unnamed protein product	43137	Eukaryota	0	Ciliophora	Paramecium octaurelia
NODE_75_length_27588_cov_6.868671	BAJ98689.1	77.8	306	68	0	9291	10208	6	311	4.37e-155	496	predicted protein	112509	Eukaryota	Viridiplantae	Streptophyta	Hordeum vulgare subsp. vulgare
NODE_76_length_27543_cov_4.290619	WP_095074724.1	77.4	1034	230	3	22176	25274	6	1036	0	1627	carboxypeptidase regulatory-like domain-containing protein	584609	Bacteria	0	Bacteroidetes	Tenacibaculum jejuense
NODE_77_length_27440_cov_5.841630	CAD8076166.1	59.8	326	122	3	6539	5589	33	358	8.28e-125	416	unnamed protein product	65129	Eukaryota	0	Ciliophora	Paramecium sonneborni
NODE_78_length_27437_cov_3.847697	WP_243614303.1	99.9	807	1	0	7413	9833	1	807	0	1655	FAD-dependent oxidoreductase	254406	Bacteria	0	Proteobacteria	Shimia aestuarii
NODE_79_length_27382_cov_4.646650	TRY62956.1	50.9	320	79	8	21602	22549	396	641	6.67e-80	292	hypothetical protein TCAL_13733, partial	6832	Eukaryota	Metazoa	Arthropoda	Tigriopus californicus
NODE_80_length_27334_cov_5.069415	XP_026500695.1	50.6	504	192	9	24014	22548	1	462	1.35e-129	429	protein DDI1 homolog 2	42275;334116	Eukaryota	Metazoa	Arthropoda	Vanessa atalanta;Vanessa tameamea
NODE_81_length_27178_cov_21.200347	MBC6498041.1	40.5	1208	585	21	5844	9332	95	1213	3.49e-262	843	hypothetical protein	2653680	Bacteria	0	Proteobacteria	Alphaproteobacteria bacterium GM7ARS4
NODE_82_length_27086_cov_4.337099	MBM4075487.1	66.7	93	31	0	15917	16195	2	94	5.78e-32	137	hypothetical protein	2026780	Bacteria	0	Planctomycetes	Planctomycetes bacterium
NODE_83_length_27087_cov_6.402962	CAD8046472.1	57.6	278	116	2	10867	11700	36	311	1.87e-90	315	unnamed protein product	5886	Eukaryota	0	Ciliophora	Paramecium primaurelia
NODE_84_length_27016_cov_4.181113	WP_243611945.1	99.9	786	1	0	5407	3050	1	786	0	1550	xanthine dehydrogenase family protein molybdopterin-binding subunit	254406	Bacteria	0	Proteobacteria	Shimia aestuarii
NODE_85_length_26839_cov_7.541372	XP_031472605.1	64.8	349	122	1	17927	16884	1	349	2.99e-143	464	uncharacterized protein LOC116244974	210225	Eukaryota	Viridiplantae	Streptophyta	Nymphaea colorata
NODE_86_length_26750_cov_4.554568	WP_243614324.1	99.4	725	4	0	23025	25199	1	725	0	1437	LPS assembly protein LptD	254406	Bacteria	0	Proteobacteria	Shimia aestuarii
NODE_87_length_26707_cov_5.162786	XP_001446665.1	53.2	252	106	3	8206	7457	73	314	2.23e-79	279	hypothetical protein	5888;412030	Eukaryota	0	Ciliophora	Paramecium tetraurelia;Paramecium tetraurelia strain d4-2
NODE_88_length_26441_cov_5.676263	CAD8065003.1	28.6	1349	758	39	17898	21740	1	1212	1.07e-114	416	unnamed protein product	5886	Eukaryota	0	Ciliophora	Paramecium primaurelia
NODE_89_length_26164_cov_4.918657	CAD8098590.1	65.9	211	71	1	12356	12988	96	305	3.33e-73	262	unnamed protein product	5886	Eukaryota	0	Ciliophora	Paramecium primaurelia
NODE_90_length_26019_cov_5.763935	XP_031505720.1	67.8	295	95	0	1228	2112	1	295	3.97e-122	405	LOW QUALITY PROTEIN: uncharacterized protein LOC116268005	210225	Eukaryota	Viridiplantae	Streptophyta	Nymphaea colorata
NODE_91_length_25897_cov_6.133109	XP_977242.2	32.5	569	333	15	15647	17287	79	618	2.56e-72	271	Serine/Threonine kinase domain protein	312017	Eukaryota	0	Ciliophora	Tetrahymena thermophila SB210
NODE_92_length_25854_cov_4.001086	YP_010049565.1	68.5	1266	366	5	22065	25775	9	1270	0	1648	cytochrome c oxidase subunit 2	2793073	Eukaryota	0	Ciliophora	Strombidium cf. sulcatum
NODE_93_length_25840_cov_5.795443	CAG9326635.1	50.3	352	164	3	9314	8286	1	350	2.41e-99	338	unnamed protein product	1481888	Eukaryota	0	Ciliophora	Blepharisma stoltei
NODE_94_length_25776_cov_4.444470	MAD96917.1	92.7	1150	84	0	25092	21643	1	1150	0	2113	methylmalonyl-CoA mutase	1871037	Bacteria	0	Bacteroidetes	Flavobacteriaceae bacterium
NODE_95_length_25688_cov_4.505842	TRY80660.1	50.8	132	37	2	16734	17114	642	750	3.98e-28	139	hypothetical protein TCAL_16767	6832	Eukaryota	Metazoa	Arthropoda	Tigriopus californicus
NODE_96_length_25601_cov_6.457883	XP_001010812.3	37.2	892	495	8	25583	23088	53	939	1.2e-162	559	beta-tubulin folding cofactor D	312017	Eukaryota	0	Ciliophora	Tetrahymena thermophila SB210
NODE_97_length_25447_cov_4.047261	WP_243614181.1	99.4	697	4	0	20300	18210	1	697	0	1337	3-hydroxyacyl-CoA dehydrogenase NAD-binding domain-containing protein	254406	Bacteria	0	Proteobacteria	Shimia aestuarii
NODE_98_length_25264_cov_3.593886	TRY70377.1	56	747	198	18	14287	12110	273	909	7.32e-210	685	hypothetical protein TCAL_02883	6832	Eukaryota	Metazoa	Arthropoda	Tigriopus californicus
NODE_99_length_25243_cov_21.034253	WP_147012330.1	67	1161	375	3	3408	6887	5	1158	0	1444	efflux RND transporter permease subunit	1294296	Bacteria	0	Bacteroidetes	Luteibaculum oceani
NODE_100_length_25145_cov_6.715893	XP_001013144.2	39.9	694	384	9	17157	19205	75	746	2.7e-138	467	vacuolar protein sorting-associated protein 35 containing protein	312017	Eukaryota	0	Ciliophora	Tetrahymena thermophila SB210
NODE_101_length_25130_cov_5.544326	XP_031472790.1	97.2	109	3	0	10750	10424	95	203	5.22e-61	221	LOW QUALITY PROTEIN: cilia- and flagella-associated protein 20-like	210225	Eukaryota	Viridiplantae	Streptophyta	Nymphaea colorata
NODE_102_length_24984_cov_4.633035	QMU63480.1	78.6	1022	213	3	11191	14250	1	1018	0	1645	4Fe-4S dicluster domain-containing protein	1871037	Bacteria	0	Bacteroidetes	Flavobacteriaceae bacterium
NODE_103_length_24976_cov_4.931523	XP_001012038.2	53	328	143	3	4757	3783	20	339	2.14e-93	337	plant dual-specificity MAP kinase kinase family domain protein	312017	Eukaryota	0	Ciliophora	Tetrahymena thermophila SB210
NODE_104_length_24950_cov_5.988504	TRY61912.1	58.6	3721	951	36	23368	12245	2037	5179	0	3640	hypothetical protein TCAL_08461, partial	6832	Eukaryota	Metazoa	Arthropoda	Tigriopus californicus
NODE_105_length_24939_cov_5.874266	KRX00721.1	71.2	250	71	1	10811	11560	20	268	3.63e-119	391	Rieske	266149	Eukaryota	0	Ciliophora	Pseudocohnilembus persalinus
NODE_106_length_24929_cov_6.971592	XP_001431714.1	35.3	742	436	10	16418	14277	100	825	2.24e-130	446	hypothetical protein	5888;412030	Eukaryota	00:00:00	Ciliophora	Paramecium tetraurelia;Paramecium tetraurelia strain d4-2
NODE_107_length_24738_cov_4.247466	WP_243612727.1	99.8	814	2	0	12974	15415	1	814	0	1681	FAD-dependent oxidoreductase	254406	Bacteria	0	Proteobacteria	Shimia aestuarii
NODE_108_length_24707_cov_4.180755	MCH2218059.1	73.7	1111	291	1	12960	9628	2	1111	0	1679	type IX secretion system sortase PorU	2021391	Bacteria	0	Bacteroidetes	Flavobacteriales bacterium
NODE_109_length_24687_cov_4.179480	XP_031472888.1	79	290	61	0	6160	7029	379	668	4.68e-138	462	LOW QUALITY PROTEIN: fumarate hydratase 1, mitochondrial-like	210225	Eukaryota	Viridiplantae	Streptophyta	Nymphaea colorata
NODE_110_length_24639_cov_5.128034	XP_040572642.1	28	2343	842	60	16814	9867	195	1710	6.02e-153	543	LOW QUALITY PROTEIN: serine/threonine-protein kinase MRCK alpha-like	72036	Eukaryota	Metazoa	Arthropoda	Lepeophtheirus salmonis
NODE_111_length_24473_cov_4.304785	KAF7375772.1	61.1	180	70	0	12853	12314	1	180	3.24e-68	241	ARF/SAR protein superfamily	230812	Eukaryota	Fungi	Basidiomycota	Mycena sanguinolenta
NODE_112_length_24503_cov_4.510112	MBL4606105.1	75.7	838	202	2	18460	20973	1	836	0	1305	BamA/TamA family outer membrane protein	1871037	Bacteria	0	Bacteroidetes	Flavobacteriaceae bacterium
NODE_113_length_24335_cov_44.622516	CAG2230731.1	26.4	299	184	11	14928	14041	16	281	5.08e-06	65.1	unnamed protein product	6550	Eukaryota	Metazoa	Mollusca	Mytilus edulis
NODE_114_length_24265_cov_4.249587	TRY75082.1	88.6	528	38	1	15725	14142	52	557	7.79e-297	927	hypothetical protein TCAL_10807, partial	6832	Eukaryota	Metazoa	Arthropoda	Tigriopus californicus
NODE_115_length_24239_cov_4.282913	TRY70290.1	68	206	52	4	17623	18222	42	239	3.04e-77	273	hypothetical protein TCAL_13986	6832	Eukaryota	Metazoa	Arthropoda	Tigriopus californicus
NODE_116_length_24239_cov_6.584596	CAD8086011.1	53.3	460	207	3	6688	8055	9	464	3.57e-144	473	unnamed protein product	65129	Eukaryota	0	Ciliophora	Paramecium sonneborni
NODE_117_length_24209_cov_5.106953	CAD8050249.1	47.6	454	216	7	24166	22826	173	611	4.62e-120	408	unnamed protein product	65129	Eukaryota	0	Ciliophora	Paramecium sonneborni
NODE_118_length_24087_cov_3.413662	TRY76970.1	31.6	459	191	17	13864	12773	1654	2084	7.32e-22	120	hypothetical protein TCAL_02683	6832	Eukaryota	Metazoa	Arthropoda	Tigriopus californicus
NODE_119_length_24185_cov_4.467065	WP_086031143.1	57.1	730	310	1	2200	20	1	730	3.24e-262	825	TonB-dependent receptor	1635173	Bacteria	0	Bacteroidetes	Tenacibaculum holothuriorum
NODE_120_length_24101_cov_5.888773	VVW86914.1	93.6	78	5	0	18394	18627	1	78	6.02e-35	142	unnamed protein product, partial	210225	Eukaryota	Viridiplantae	Streptophyta	Nymphaea colorata
NODE_121_length_24059_cov_4.410345	XP_023330394.1	56.2	1096	442	10	16621	13355	7	1071	0	1181	ubiquitin-protein ligase E3B-like isoform X2	88015	Eukaryota	Metazoa	Arthropoda	Eurytemora affinis
NODE_122_length_24067_cov_6.651077	MCL4118453.1	64.6	229	73	3	21268	21954	4	224	4.39e-80	277	hypothetical protein	82763	Eukaryota	Metazoa	Arthropoda	Idotea baltica
NODE_123_length_23979_cov_4.881305	TRY73793.1	48.5	1722	740	27	23512	18392	186	1776	0	1488	hypothetical protein TCAL_01949	6832	Eukaryota	Metazoa	Arthropoda	Tigriopus californicus
NODE_124_length_23985_cov_4.100008	WP_243614715.1	99.8	457	1	0	16671	15301	1	457	3.17e-294	902	L-serine ammonia-lyase	254406	Bacteria	0	Proteobacteria	Shimia aestuarii
NODE_125_length_23928_cov_4.346442	QMU65220.1	39.2	2472	685	46	621	7925	1	1692	0	1491	T9SS type B sorting domain-containing protein	1871037	Bacteria	0	Bacteroidetes	Flavobacteriaceae bacterium
NODE_126_length_23908_cov_4.012421	CAD8068840.1	43.2	264	137	6	11103	11864	9	269	3.81e-51	202	unnamed protein product	5886	Eukaryota	0	Ciliophora	Paramecium primaurelia
NODE_127_length_23856_cov_4.901774	TRY74054.1	50.8	372	159	9	5479	4370	42	391	3.17e-102	356	hypothetical protein TCAL_05060	6832	Eukaryota	Metazoa	Arthropoda	Tigriopus californicus
NODE_128_length_23819_cov_4.682714	NQX99844.1	86.1	942	126	1	14019	11194	1	937	0	1687	leucine--tRNA ligase	1871037	Bacteria	0	Bacteroidetes	Flavobacteriaceae bacterium
NODE_129_length_23743_cov_4.431125	WP_058242992.1	100	836	0	0	5908	8415	1	836	0	1535	heavy metal translocating P-type ATPase	2072972	Bacteria	0	Proteobacteria	Thalassobius autumnalis
NODE_130_length_23659_cov_4.690276	TRY61908.1	55.6	378	102	11	15600	16637	42	385	3.32e-90	315	hypothetical protein TCAL_09088	6832	Eukaryota	Metazoa	Arthropoda	Tigriopus californicus
NODE_131_length_23593_cov_4.508590	WP_243611710.1	100	599	0	0	1798	2	2	600	0	1185	DNA helicase RecQ	254406	Bacteria	0	Proteobacteria	Shimia aestuarii
NODE_132_length_23510_cov_4.381174	TRY77899.1	51.9	497	128	10	1952	477	1	391	1.47e-130	429	hypothetical protein TCAL_08110	6832	Eukaryota	Metazoa	Arthropoda	Tigriopus californicus
NODE_133_length_23532_cov_4.855803	XP_023341156.1	86.2	588	80	1	9184	7424	383	970	0	1043	116 kDa U5 small nuclear ribonucleoprotein component-like	88015	Eukaryota	Metazoa	Arthropoda	Eurytemora affinis
NODE_134_length_23389_cov_4.033030	WP_243612085.1	100	649	0	0	20920	18974	1	649	0	1320	threonine--tRNA ligase	254406	Bacteria	0	Proteobacteria	Shimia aestuarii
NODE_136_length_23091_cov_3.967802	WP_243611921.1	98.6	725	10	0	17792	15618	1	725	0	1371	PBP1A family penicillin-binding protein	254406	Bacteria	0	Proteobacteria	Shimia aestuarii
NODE_137_length_22950_cov_3.883845	CAH2245131.1	71.2	66	16	1	15886	16074	22	87	2.06e-16	90.5	jg2385	348720	Eukaryota	Metazoa	Arthropoda	Pararge aegeria aegeria
NODE_138_length_23000_cov_5.995158	MCB0369646.1	75.4	171	34	2	5454	4966	1	171	6.31e-76	263	50S ribosomal protein L22	2053517	Bacteria	0	Proteobacteria	Bdellovibrionales bacterium
NODE_139_length_22993_cov_4.543899	WP_243614857.1	100	960	0	0	9073	6194	1	960	0	1901	Tn3 family transposase	254406	Bacteria	0	Proteobacteria	Shimia aestuarii
NODE_140_length_22960_cov_4.028973	WP_243614617.1	98	493	10	0	18758	20236	1	493	2.96e-313	958	hypothetical protein	254406	Bacteria	0	Proteobacteria	Shimia aestuarii
NODE_141_length_22935_cov_4.840406	QQR49800.1	66.3	812	273	1	5317	2882	5	815	0	1165	leucine--tRNA ligase	1869227	Bacteria	0	0	bacterium
NODE_142_length_22886_cov_3.807883	WP_243612385.1	100	507	0	0	7988	9508	1	507	0	1009	amidophosphoribosyltransferase	254406	Bacteria	0	Proteobacteria	Shimia aestuarii
NODE_144_length_22826_cov_4.793700	TRY73062.1	34.5	2899	1299	77	13834	22410	2422	4760	0	1309	hypothetical protein TCAL_00922	6832	Eukaryota	Metazoa	Arthropoda	Tigriopus californicus
NODE_145_length_22811_cov_7.150260	CAD8119650.1	25.5	2543	1575	75	15931	8717	18	2379	2.18e-202	705	unnamed protein product	65129	Eukaryota	0	Ciliophora	Paramecium sonneborni
NODE_146_length_22795_cov_4.399173	TRY69533.1	68.5	73	23	0	14466	14684	313	385	4.66e-22	115	hypothetical protein TCAL_12886	6832	Eukaryota	Metazoa	Arthropoda	Tigriopus californicus
NODE_147_length_22740_cov_5.134839	TRY79982.1	38.2	241	100	4	14739	15461	153	344	7.07e-35	156	hypothetical protein TCAL_05142	6832	Eukaryota	Metazoa	Arthropoda	Tigriopus californicus
NODE_148_length_22785_cov_4.501761	MAB16786.1	99.7	728	2	0	17209	19392	1	728	0	1384	chromosome partitioning protein ParB	1907202	Bacteria	0	Proteobacteria	Roseobacter sp.
NODE_149_length_22762_cov_3.728631	WP_243613129.1	100	724	0	0	15270	17441	1	724	0	1432	RNA degradosome polyphosphate kinase	254406	Bacteria	0	Proteobacteria	Shimia aestuarii
NODE_150_length_22735_cov_4.200627	MBT4678292.1	78.3	605	126	2	16094	17908	1	600	7.6e-299	922	DNA mismatch repair endonuclease MutL	239	Bacteria	0	Bacteroidetes	Flavobacterium sp.
NODE_151_length_22633_cov_5.996410	TRY74689.1	45.7	276	132	3	22631	21858	735	1010	4.87e-59	239	hypothetical protein TCAL_08372, partial	6832	Eukaryota	Metazoa	Arthropoda	Tigriopus californicus
NODE_152_length_22635_cov_6.383101	OMJ91270.1	49	345	170	3	20804	21835	1	340	1.81e-103	350	hypothetical protein SteCoe_6250	5963	Eukaryota	0	Ciliophora	Stentor coeruleus
NODE_153_length_22614_cov_6.030748	XP_001019218.2	46.6	803	420	6	972	3365	40	838	9.56e-226	730	ubiquitin-activating enzyme E1	312017	Eukaryota	0	Ciliophora	Tetrahymena thermophila SB210
NODE_155_length_22557_cov_5.158852	XP_031472717.1	67	421	118	1	20048	21310	2	401	2.24e-188	596	LOW QUALITY PROTEIN: histone deacetylase 1-like	210225	Eukaryota	Viridiplantae	Streptophyta	Nymphaea colorata
NODE_156_length_22529_cov_7.040308	KRW99312.1	51.5	468	224	2	8540	7146	1	468	4.37e-150	489	hypothetical protein PPERSA_02424	266149	Eukaryota	0	Ciliophora	Pseudocohnilembus persalinus
NODE_157_length_22482_cov_3.429507	TRY75708.1	56.7	180	36	2	10336	10875	42	179	1.34e-49	194	hypothetical protein TCAL_14605	6832	Eukaryota	Metazoa	Arthropoda	Tigriopus californicus
NODE_158_length_22433_cov_5.202833	TRY75205.1	48.5	775	275	7	14495	16810	6	659	5.86e-228	721	hypothetical protein TCAL_04611	6832	Eukaryota	Metazoa	Arthropoda	Tigriopus californicus
NODE_159_length_22413_cov_5.053053	XP_004031131.1	67.9	839	268	1	10083	12599	6	843	0	1165	hypothetical protein IMG5_146680	5932	Eukaryota	0	Ciliophora	Ichthyophthirius multifiliis
NODE_160_length_22410_cov_5.334975	MCL4163757.1	85.6	180	20	1	624	1163	1	174	9.13e-97	323	hypothetical protein	82763	Eukaryota	Metazoa	Arthropoda	Idotea baltica
NODE_161_length_22406_cov_5.450311	XP_001010212.2	33.5	1401	821	25	15350	19390	35	1378	1.42e-199	666	ABC transporter C family protein	312017	Eukaryota	0	Ciliophora	Tetrahymena thermophila SB210
NODE_162_length_22359_cov_8.257652	CAD8173662.1	73	496	125	3	6970	8430	1	496	1.41e-225	714	unnamed protein product	43137	Eukaryota	0	Ciliophora	Paramecium octaurelia
NODE_163_length_22344_cov_6.264472	MCI5051152.1	83.9	872	140	0	7878	5263	10	881	0	1466	excinuclease ABC subunit UvrA	2053589	Bacteria	0	Candidatus Pacebacteria	Candidatus Pacebacteria bacterium
NODE_164_length_22279_cov_6.904558	KRX03471.1	41.1	576	323	11	2390	684	56	622	2.79e-125	424	Rieske	266149	Eukaryota	0	Ciliophora	Pseudocohnilembus persalinus
NODE_165_length_22249_cov_3.827666	WP_243611292.1	100	506	0	0	3554	5071	1	506	0	1010	aldehyde dehydrogenase	254406	Bacteria	0	Proteobacteria	Shimia aestuarii
NODE_166_length_22230_cov_4.405408	WP_243612560.1	99.9	1110	1	0	12247	8918	1	1110	0	2165	carbamoyl-phosphate synthase large subunit	254406	Bacteria	0	Proteobacteria	Shimia aestuarii
NODE_167_length_22128_cov_3.458454	TRY72392.1	46.3	749	172	15	5178	2968	51	581	8.04e-156	520	hypothetical protein TCAL_08442	6832	Eukaryota	Metazoa	Arthropoda	Tigriopus californicus
NODE_168_length_22086_cov_5.067972	TNV84615.1	61.7	339	122	2	19390	18377	8	339	6.8e-132	434	hypothetical protein FGO68_gene10180	5974	Eukaryota	0	Ciliophora	Halteria grandinella
NODE_169_length_21980_cov_5.678355	XP_001025515.2	55.1	312	131	3	11847	10915	22	325	6.56e-106	362	glutamate/leucine/phenylalanine/valine dehydrogenase	312017	Eukaryota	0	Ciliophora	Tetrahymena thermophila SB210
NODE_170_length_21964_cov_5.819162	XP_001020625.2	34	1312	725	16	21946	18395	178	1476	3.05e-206	689	ABC transporter C family protein	312017	Eukaryota	0	Ciliophora	Tetrahymena thermophila SB210
NODE_171_length_21858_cov_3.581814	TRY72066.1	95.2	83	4	0	17636	17884	135	217	1.25e-36	167	hypothetical protein TCAL_06097	6832	Eukaryota	Metazoa	Arthropoda	Tigriopus californicus
NODE_172_length_21900_cov_5.823947	CAD8120475.1	37.4	786	432	7	19714	21897	31	814	6.8e-148	512	unnamed protein product	65129	Eukaryota	0	Ciliophora	Paramecium sonneborni
NODE_173_length_21771_cov_4.870185	TRY62763.1	72.6	963	213	10	8832	5974	116	1037	0	1300	hypothetical protein TCAL_11255	6832	Eukaryota	Metazoa	Arthropoda	Tigriopus californicus
NODE_174_length_21805_cov_4.050764	WP_242936375.1	65.2	1015	350	2	13671	16712	22	1034	0	1436	DUF4981 domain-containing protein	2202721	Bacteria	0	Bacteroidetes	Zhouia spongiae
NODE_176_length_21722_cov_5.147055	XP_001023960.1	42.5	704	393	6	3569	1458	13	704	9.67e-177	575	glutamine-dependent NAD(+) synthetase protein	312017	Eukaryota	0	Ciliophora	Tetrahymena thermophila SB210
NODE_177_length_21660_cov_48.795441	MBC6498041.1	40.8	1200	581	28	15326	11874	95	1213	1.63e-255	823	hypothetical protein	2653680	Bacteria	0	Proteobacteria	Alphaproteobacteria bacterium GM7ARS4
NODE_178_length_21658_cov_4.801863	MBL4605595.1	75.9	1640	362	9	3	4847	109	1739	0	2527	cell surface protein SprA	1871037	Bacteria	0	Bacteroidetes	Flavobacteriaceae bacterium
NODE_179_length_21513_cov_6.080845	MCI5050766.1	79.3	816	166	1	1001	3448	1	813	0	1285	preprotein translocase subunit SecA	2053589	Bacteria	0	Candidatus Pacebacteria	Candidatus Pacebacteria bacterium
NODE_180_length_21370_cov_5.737285	XP_001015496.2	57.5	299	106	6	16098	16985	64	344	5.31e-95	325	DDB1- and CUL4-associated factor 7	312017	Eukaryota	0	Ciliophora	Tetrahymena thermophila SB210
NODE_181_length_21366_cov_4.568416	KRX01139.1	37.9	256	146	4	10271	11005	19	272	3.49e-42	170	Mitochondrial carrier domain	266149	Eukaryota	0	Ciliophora	Pseudocohnilembus persalinus
NODE_182_length_21253_cov_4.021430	XP_040568365.1	61	223	60	5	20139	19489	48	249	6.63e-73	263	eye-specific diacylglycerol kinase-like isoform X2	72036	Eukaryota	Metazoa	Arthropoda	Lepeophtheirus salmonis
NODE_183_length_21262_cov_5.173708	TRY68743.1	42.8	2531	849	76	12934	20145	3045	5098	0	1238	hypothetical protein TCAL_02490	6832	Eukaryota	Metazoa	Arthropoda	Tigriopus californicus
NODE_184_length_21219_cov_3.392903	TRY61238.1	42.8	278	63	8	1114	323	250	445	2.83e-23	119	hypothetical protein TCAL_14967	6832	Eukaryota	Metazoa	Arthropoda	Tigriopus californicus
NODE_185_length_21235_cov_4.663597	TRY69926.1	33.8	915	446	25	1233	3872	44	833	2.43e-66	259	hypothetical protein TCAL_01235	6832	Eukaryota	Metazoa	Arthropoda	Tigriopus californicus
NODE_186_length_21138_cov_4.386677	XP_040580865.1	79.4	63	13	0	16245	16433	423	485	5.78e-24	123	octopamine receptor beta-2R-like isoform X4	72036	Eukaryota	Metazoa	Arthropoda	Lepeophtheirus salmonis
NODE_188_length_21119_cov_4.249358	MBT7425369.1	64.4	1468	517	5	13213	8813	1	1463	0	1880	translocation/assembly module TamB	239	Bacteria	0	Bacteroidetes	Flavobacterium sp.
NODE_189_length_21074_cov_5.324490	TRY76562.1	36.7	855	340	21	12805	10253	469	1126	6.53e-109	391	hypothetical protein TCAL_00134	6832	Eukaryota	Metazoa	Arthropoda	Tigriopus californicus
NODE_190_length_21036_cov_4.279007	TRY72758.1	34.9	837	290	15	4315	6729	80	693	6.31e-96	340	hypothetical protein TCAL_00984	6832	Eukaryota	Metazoa	Arthropoda	Tigriopus californicus
NODE_191_length_21063_cov_4.756963	TRY63854.1	93.1	406	24	2	18651	17437	271	673	1.69e-225	714	hypothetical protein TCAL_12579	6832	Eukaryota	Metazoa	Arthropoda	Tigriopus californicus
NODE_192_length_21058_cov_15.813047	MBC6498041.1	38.4	1294	607	31	5107	8706	16	1213	2.11e-253	817	hypothetical protein	2653680	Bacteria	0	Proteobacteria	Alphaproteobacteria bacterium GM7ARS4
NODE_193_length_21052_cov_5.276901	KRX06972.1	53.9	1089	424	12	9548	12589	114	1199	0	1065	P-type ATPase, cytoplasmic domain N	266149	Eukaryota	0	Ciliophora	Pseudocohnilembus persalinus
NODE_195_length_21036_cov_6.527745	XP_001032224.3	30.2	596	345	17	2639	1053	71	662	5.35e-61	243	kelch motif protein	312017	Eukaryota	0	Ciliophora	Tetrahymena thermophila SB210
NODE_196_length_20981_cov_4.054439	WP_243612637.1	99.4	648	4	0	13853	11910	1	648	0	1265	penicillin-binding protein 2	254406	Bacteria	0	Proteobacteria	Shimia aestuarii
NODE_197_length_20962_cov_5.515394	XP_001021485.3	55.2	353	145	4	2340	1285	149	489	3.79e-109	377	succinyl-CoA:3-ketoacid-coenzyme A transferase	312017	Eukaryota	0	Ciliophora	Tetrahymena thermophila SB210
NODE_198_length_20866_cov_4.783171	TRY75662.1	31.1	331	159	8	10549	11502	310	584	1.84e-31	147	hypothetical protein TCAL_01274	6832	Eukaryota	Metazoa	Arthropoda	Tigriopus californicus
NODE_199_length_20868_cov_30.770285	MBC6498041.1	38.4	1108	559	27	4907	7981	16	1082	1.56e-212	698	hypothetical protein	2653680	Bacteria	0	Proteobacteria	Alphaproteobacteria bacterium GM7ARS4
NODE_201_length_20851_cov_4.389140	WP_243613368.1	99.5	785	4	0	16993	14639	1	785	0	1562	amidase	254406	Bacteria	0	Proteobacteria	Shimia aestuarii
NODE_202_length_20818_cov_3.644231	WP_243614568.1	99.7	581	2	0	3681	1939	1	581	0	1138	arginine--tRNA ligase	254406	Bacteria	0	Proteobacteria	Shimia aestuarii
NODE_203_length_20769_cov_3.832681	XP_001021310.2	48.7	891	425	13	17070	14467	124	1005	2.85e-236	763	DEAD/DEAH-box helicase	312017	Eukaryota	0	Ciliophora	Tetrahymena thermophila SB210
NODE_204_length_20505_cov_5.795542	XP_023329182.1	88.9	270	30	0	7668	8477	1	270	1.17e-156	509	tRNA-splicing ligase RtcB homolog	88015	Eukaryota	Metazoa	Arthropoda	Eurytemora affinis
NODE_205_length_20503_cov_6.563595	KRX06037.1	34.6	938	546	21	12694	10049	17	943	3.6e-134	461	Heavy metal-associated domain, HMA	266149	Eukaryota	0	Ciliophora	Pseudocohnilembus persalinus
NODE_206_length_20485_cov_4.671207	MBL4604668.1	75.2	1079	263	2	16128	12907	1	1079	0	1664	hypothetical protein	1871037	Bacteria	0	Bacteroidetes	Flavobacteriaceae bacterium
NODE_207_length_20443_cov_6.152853	WP_012662451.1	49.9	559	259	10	16430	18079	20	566	6.75e-155	512	5-histidylcysteine sulfoxide synthase	2296;177437	Bacteria	0	Proteobacteria	Desulforapulum autotrophicum;Desulforapulum autotrophicum HRM2
NODE_208_length_20426_cov_4.163694	WP_243614424.1	99.8	446	1	0	18206	19543	1	446	1.69e-287	882	tRNA (N6-isopentenyl adenosine(37)-C2)-methylthiotransferase MiaB	254406	Bacteria	0	Proteobacteria	Shimia aestuarii
NODE_209_length_20425_cov_4.473167	WP_243613424.1	99.9	668	1	0	16593	14590	1	668	0	1334	TonB-dependent receptor	254406	Bacteria	0	Proteobacteria	Shimia aestuarii
NODE_210_length_20411_cov_4.480968	MBO6607977.1	87.8	845	103	0	16136	18670	1	845	0	1529	phenylacetic acid degradation bifunctional protein PaaZ	2020870	Bacteria	0	Bacteroidetes	Psychroserpens sp.
NODE_211_length_20298_cov_4.184633	TRY70014.1	34.8	1251	524	49	16578	20123	674	1701	2.38e-121	445	hypothetical protein TCAL_06123, partial	6832	Eukaryota	Metazoa	Arthropoda	Tigriopus californicus
NODE_212_length_20324_cov_6.071270	XP_031472755.1	57	309	99	1	18428	19354	1	275	3.41e-107	357	extracellular signal-regulated kinase 2-like	210225	Eukaryota	Viridiplantae	Streptophyta	Nymphaea colorata
NODE_213_length_20279_cov_4.306472	XP_040583376.1	26.7	2415	955	73	14211	7921	113	2030	1.37e-155	555	LOW QUALITY PROTEIN: endoribonuclease Dcr-1-like	72036	Eukaryota	Metazoa	Arthropoda	Lepeophtheirus salmonis
NODE_214_length_20283_cov_3.956558	XP_040583206.1	81.5	92	17	0	4544	4269	251	342	2.13e-33	147	homeobox protein engrailed-1a-like	72036	Eukaryota	Metazoa	Arthropoda	Lepeophtheirus salmonis
NODE_215_length_20309_cov_4.092576	WP_243612061.1	100	547	0	0	6776	5136	1	547	0	1111	CTP synthase	254406	Bacteria	0	Proteobacteria	Shimia aestuarii
NODE_216_length_20290_cov_4.843362	XP_040578112.1	34	1237	459	35	9388	13038	14	912	6.86e-137	478	receptor-type guanylate cyclase Gyc76C-like isoform X3	72036	Eukaryota	Metazoa	Arthropoda	Lepeophtheirus salmonis
NODE_217_length_20266_cov_3.463992	WP_243612405.1	99.8	583	1	0	9328	7580	1	583	0	1107	ATP-binding protein	254406	Bacteria	0	Proteobacteria	Shimia aestuarii
NODE_218_length_20219_cov_4.657018	TRY67711.1	32.1	1677	293	32	9380	14404	259	1092	5.57e-178	611	hypothetical protein TCAL_02294, partial	6832	Eukaryota	Metazoa	Arthropoda	Tigriopus californicus
NODE_219_length_20181_cov_3.832788	TRY79900.1	37.7	1005	302	19	11796	8827	480	1175	8.29e-152	522	hypothetical protein TCAL_10049	6832	Eukaryota	Metazoa	Arthropoda	Tigriopus californicus
NODE_220_length_20215_cov_5.879581	CAD8065486.1	42.9	569	290	7	6516	8213	92	628	4.76e-114	391	unnamed protein product	65129	Eukaryota	0	Ciliophora	Paramecium sonneborni
NODE_221_length_20154_cov_4.220193	TRY61547.1	52.8	1119	449	17	4673	7975	76	1133	6e-305	981	hypothetical protein TCAL_03193	6832	Eukaryota	Metazoa	Arthropoda	Tigriopus californicus
NODE_222_length_20104_cov_4.661707	WP_207973183.1	75.9	921	200	8	7789	5081	1	917	0	1415	TonB-dependent receptor	2808900	Bacteria	0	Bacteroidetes	Polaribacter batillariae
NODE_223_length_20095_cov_10.644370	MCL4120794.1	77	191	43	1	17196	17768	1	190	1.07e-84	288	hypothetical protein	82763	Eukaryota	Metazoa	Arthropoda	Idotea baltica
NODE_224_length_20021_cov_4.286602	WP_068362640.1	81.3	632	117	1	6966	8858	1	632	0	1053	transcription-repair coupling factor	996801	Bacteria	0	Bacteroidetes	Polaribacter reichenbachii
NODE_225_length_19957_cov_4.280597	XP_040574245.1	40.9	381	157	13	3796	4908	2	324	8.23e-62	239	zinc finger protein 2 homolog	72036	Eukaryota	Metazoa	Arthropoda	Lepeophtheirus salmonis
NODE_226_length_19899_cov_3.825581	TRY68595.1	30.6	1069	375	36	67	3135	164	911	5.09e-67	263	hypothetical protein TCAL_06930	6832	Eukaryota	Metazoa	Arthropoda	Tigriopus californicus
NODE_227_length_19885_cov_4.085181	XP_036346774.1	47.4	213	90	1	3739	3101	145	335	2.7e-59	221	neprilysin-2-like	28610	Eukaryota	Metazoa	Arthropoda	Rhagoletis pomonella
NODE_228_length_19906_cov_5.586320	TRY75603.1	40.4	569	326	6	484	2181	34	592	3.35e-124	440	hypothetical protein TCAL_08568	6832	Eukaryota	Metazoa	Arthropoda	Tigriopus californicus
NODE_229_length_19896_cov_5.410414	CAD8156543.1	60.5	304	118	1	13579	14490	35	336	1.05e-111	373	unnamed protein product	43137	Eukaryota	0	Ciliophora	Paramecium octaurelia
NODE_230_length_19868_cov_4.192815	WP_099214062.1	89.5	939	99	0	4017	6833	1	939	0	1694	excinuclease ABC subunit UvrA	2045443	Bacteria	0	Bacteroidetes	Tenacibaculum sp. 4G03
NODE_231_length_19809_cov_3.075186	TRY69300.1	80.6	134	26	0	1972	1571	613	746	2.97e-58	231	hypothetical protein TCAL_13482	6832	Eukaryota	Metazoa	Arthropoda	Tigriopus californicus
NODE_232_length_19790_cov_4.537167	TRY67173.1	34.3	1157	494	47	15532	18729	891	1872	3.22e-81	315	hypothetical protein TCAL_03081	6832	Eukaryota	Metazoa	Arthropoda	Tigriopus californicus
NODE_233_length_19712_cov_3.963249	TRY61937.1	35.3	657	272	17	8741	10600	146	686	3.21e-77	285	hypothetical protein TCAL_08877	6832	Eukaryota	Metazoa	Arthropoda	Tigriopus californicus
NODE_234_length_19700_cov_4.682944	TRY68206.1	35.1	744	361	20	11504	9384	36	694	7.87e-97	351	hypothetical protein TCAL_12214	6832	Eukaryota	Metazoa	Arthropoda	Tigriopus californicus
NODE_235_length_19709_cov_4.715210	MBL4605391.1	53.6	1450	665	8	13123	8789	1	1447	0	1552	hypothetical protein	1871037	Bacteria	0	Bacteroidetes	Flavobacteriaceae bacterium
NODE_236_length_19665_cov_4.482400	XP_023343856.1	52.5	632	215	6	11460	9571	236	784	1.76e-186	617	importin-7-like isoform X3	88015	Eukaryota	Metazoa	Arthropoda	Eurytemora affinis
NODE_237_length_19680_cov_6.457991	MCD5389774.1	80.6	423	82	0	1309	41	1	423	4.54e-209	655	preprotein translocase subunit SecY	2053589	Bacteria	0	Candidatus Pacebacteria	Candidatus Pacebacteria bacterium
NODE_238_length_19540_cov_4.036343	AIU38228.1	55.9	784	120	2	10830	13181	21	578	1.41e-272	847	acetylcholinesterase 1	158387	Eukaryota	Metazoa	Arthropoda	Tigriopus japonicus
NODE_239_length_19529_cov_4.642831	XP_001015831.1	44.9	978	506	14	15377	12516	4	972	1.37e-251	802	elongation factor G domain protein	312017	Eukaryota	0	Ciliophora	Tetrahymena thermophila SB210
NODE_240_length_19490_cov_6.054809	CAD8070528.1	53.9	369	161	6	2704	3804	12	373	5.69e-113	383	unnamed protein product	65129	Eukaryota	0	Ciliophora	Paramecium sonneborni
NODE_241_length_19474_cov_4.235255	QQR48963.1	61.2	443	172	0	5563	4235	14	456	2.32e-167	537	signal recognition particle protein	1869227	Bacteria	0	0	bacterium
NODE_242_length_19413_cov_3.736760	XP_004036537.1	52.7	334	136	3	19412	18453	439	764	1.48e-90	328	phospholipid-translocating p-type flippase family protein, putative	5932	Eukaryota	0	Ciliophora	Ichthyophthirius multifiliis
NODE_243_length_19363_cov_3.822650	TRY68248.1	34.4	1233	623	35	19049	15513	1083	2183	2.1e-173	618	hypothetical protein TCAL_04081	6832	Eukaryota	Metazoa	Arthropoda	Tigriopus californicus
NODE_244_length_19376_cov_4.477174	TRY64090.1	40	1331	687	24	7825	11691	790	2051	2.35e-277	916	hypothetical protein TCAL_10775	6832	Eukaryota	Metazoa	Arthropoda	Tigriopus californicus
NODE_245_length_19310_cov_4.917881	ACX54880.1	65.3	616	111	6	7875	6028	467	979	3.6e-233	749	IP15404p, partial	7227	Eukaryota	Metazoa	Arthropoda	Drosophila melanogaster
NODE_246_length_19319_cov_6.355050	CAD8120577.1	51.9	158	73	2	10230	9760	33	188	2.1e-42	167	unnamed protein product	65129	Eukaryota	0	Ciliophora	Paramecium sonneborni
NODE_247_length_19312_cov_5.211940	TRY80816.1	32.7	1786	860	57	9056	4509	784	2497	4.57e-144	521	hypothetical protein TCAL_09891	6832	Eukaryota	Metazoa	Arthropoda	Tigriopus californicus
NODE_248_length_19304_cov_4.503562	TRY64373.1	40.5	655	283	14	12428	14224	103	706	2.34e-117	403	hypothetical protein TCAL_07946	6832	Eukaryota	Metazoa	Arthropoda	Tigriopus californicus
NODE_249_length_19297_cov_4.004526	CAD8139977.1	52.3	411	193	3	8987	10210	24	434	2.53e-129	428	unnamed protein product	43137	Eukaryota	0	Ciliophora	Paramecium octaurelia
NODE_250_length_19291_cov_4.894920	MCH2216679.1	87.1	869	112	0	18386	15780	1	869	0	1493	DNA mismatch repair protein MutS	2021391	Bacteria	0	Bacteroidetes	Flavobacteriales bacterium
NODE_251_length_19289_cov_3.850979	MBM3893278.1	33.1	314	176	9	10007	9138	93	396	5.46e-30	139	glycosyltransferase family 2 protein	2030827	Bacteria	0	0	Candidatus Dependentiae bacterium
NODE_252_length_19279_cov_4.424852	WP_243612591.1	99.9	760	1	0	11908	14187	1	760	0	1528	right-handed parallel beta-helix repeat-containing protein	254406	Bacteria	0	Proteobacteria	Shimia aestuarii
NODE_253_length_19152_cov_3.902476	TRY67173.1	33.1	1243	511	44	13852	10466	891	1926	5.42e-87	334	hypothetical protein TCAL_03081	6832	Eukaryota	Metazoa	Arthropoda	Tigriopus californicus
NODE_254_length_19136_cov_3.792952	TRY69315.1	39.7	459	157	12	1362	19	304	653	4.39e-61	249	hypothetical protein TCAL_09734, partial	6832	Eukaryota	Metazoa	Arthropoda	Tigriopus californicus
NODE_255_length_19145_cov_4.619532	TRY69377.1	61.2	1465	550	8	11170	15537	2440	3895	0	1838	hypothetical protein TCAL_07202	6832	Eukaryota	Metazoa	Arthropoda	Tigriopus californicus
NODE_256_length_19122_cov_4.150747	TRY67918.1	39.2	319	68	5	9105	8149	101	293	6.96e-46	195	hypothetical protein TCAL_10467	6832	Eukaryota	Metazoa	Arthropoda	Tigriopus californicus
NODE_257_length_19144_cov_4.855674	MBL4606049.1	84.6	719	110	1	14557	12401	1	718	0	1272	S9 family peptidase	1871037	Bacteria	0	Bacteroidetes	Flavobacteriaceae bacterium
NODE_258_length_19108_cov_4.648678	MCA9360048.1	64.2	288	102	1	18247	19107	53	340	1.32e-106	361	DEAD/DEAH box helicase	2030810	Bacteria	0	Candidatus Kaiserbacteria	Candidatus Kaiserbacteria bacterium
NODE_259_length_19126_cov_4.883661	TRY67437.1	39.8	1029	343	36	9784	7037	91	956	4.87e-88	325	hypothetical protein TCAL_03293	6832	Eukaryota	Metazoa	Arthropoda	Tigriopus californicus
NODE_260_length_19103_cov_5.192671	TRY79122.1	76.6	308	62	2	15962	16885	227	524	2.13e-148	490	hypothetical protein TCAL_05976	6832	Eukaryota	Metazoa	Arthropoda	Tigriopus californicus
NODE_262_length_19101_cov_4.593640	MCL4123734.1	81.2	378	71	0	4707	5840	1	378	6.47e-206	644	hypothetical protein	82763	Eukaryota	Metazoa	Arthropoda	Idotea baltica
NODE_263_length_19048_cov_3.890373	TRY71045.1	46.8	1457	494	46	7798	11865	1	1277	3.82e-270	868	hypothetical protein TCAL_04460	6832	Eukaryota	Metazoa	Arthropoda	Tigriopus californicus
NODE_264_length_19063_cov_5.249289	XP_031505757.1	85.3	476	66	2	10920	9505	75	550	3.5e-262	818	LOW QUALITY PROTEIN: V-type proton ATPase catalytic subunit A-like	210225	Eukaryota	Viridiplantae	Streptophyta	Nymphaea colorata
NODE_265_length_19036_cov_4.753204	WP_243611575.1	99.9	818	1	0	16269	13816	1	818	0	1618	DNA topoisomerase IV subunit A	254406	Bacteria	0	Proteobacteria	Shimia aestuarii
NODE_266_length_18999_cov_4.727513	WP_136841022.1	76.8	1131	261	1	12383	15775	4	1133	0	1719	bifunctional aspartate kinase/homoserine dehydrogenase I	2565367	Bacteria	0	Bacteroidetes	Pontimicrobium aquaticum
NODE_267_length_18977_cov_5.130317	XP_004027261.1	40.1	142	72	3	2173	1778	1	139	4.88e-18	95.9	hypothetical protein IMG5_186680	5932	Eukaryota	0	Ciliophora	Ichthyophthirius multifiliis
NODE_268_length_18936_cov_5.741231	AII16498.1	60.9	110	42	1	14544	14215	145	253	1.47e-29	138	protein phosphatase 1E, partial	565004	Eukaryota	Metazoa	Arthropoda	Paracyclopina nana
NODE_269_length_18899_cov_3.979168	TRY73028.1	40.6	389	145	13	12668	11697	74	441	1.08e-54	214	hypothetical protein TCAL_01896	6832	Eukaryota	Metazoa	Arthropoda	Tigriopus californicus
NODE_270_length_18900_cov_3.689567	TRY61815.1	42.6	474	196	7	4966	3560	1	403	6.15e-92	320	hypothetical protein TCAL_16266	6832	Eukaryota	Metazoa	Arthropoda	Tigriopus californicus
NODE_271_length_18911_cov_5.803334	CAD8065139.1	41.7	724	373	12	15238	13208	120	841	1.03e-142	488	unnamed protein product	5886	Eukaryota	0	Ciliophora	Paramecium primaurelia
NODE_272_length_18866_cov_6.637646	TRY73630.1	44.8	2047	1019	39	5821	11817	1167	3151	0	1517	hypothetical protein TCAL_01930	6832	Eukaryota	Metazoa	Arthropoda	Tigriopus californicus
NODE_273_length_18820_cov_4.193284	TRY72708.1	74.5	381	61	5	10805	11944	357	702	2.01e-148	493	hypothetical protein TCAL_01133	6832	Eukaryota	Metazoa	Arthropoda	Tigriopus californicus
NODE_274_length_18822_cov_6.981168	XP_001447091.1	68.2	488	137	4	4060	2606	19	491	2.7e-194	617	hypothetical protein	5888;412030	Eukaryota	0	Ciliophora	Paramecium tetraurelia;Paramecium tetraurelia strain d4-2
NODE_275_length_18758_cov_4.468024	CAD7279402.1	26.1	463	266	16	8360	9733	81	472	8.12e-32	147	unnamed protein product	399045	Eukaryota	Metazoa	Arthropoda	Notodromas monacha
NODE_276_length_18773_cov_4.564292	CAD8203637.1	36.7	801	451	18	17846	15540	27	803	2.3e-150	504	unnamed protein product	43137	Eukaryota	0	Ciliophora	Paramecium octaurelia
NODE_277_length_18663_cov_5.444910	QQP37800.1	31.1	453	249	11	9520	10755	81	511	1.11e-48	199	Uncharacterized protein FKW44_018195, partial	217165	Eukaryota	Metazoa	Arthropoda	Caligus rogercresseyi
NODE_278_length_18572_cov_4.468895	TRY70297.1	55.7	106	25	2	5082	4765	437	520	8.32e-21	113	hypothetical protein TCAL_09639	6832	Eukaryota	Metazoa	Arthropoda	Tigriopus californicus
NODE_279_length_18574_cov_5.319231	TRY72447.1	69.1	181	14	2	4024	3482	11	149	1.33e-67	238	hypothetical protein TCAL_13626	6832	Eukaryota	Metazoa	Arthropoda	Tigriopus californicus
NODE_281_length_18567_cov_6.225172	AAM77134.1	58	176	67	1	2434	2961	60	228	2.33e-61	229	actin I	6026	Eukaryota	0	Ciliophora	Opisthonecta henneguyi
NODE_282_length_18529_cov_3.509735	TRY75361.1	38.3	592	213	14	10511	12220	1	462	7.43e-92	322	hypothetical protein TCAL_00765	6832	Eukaryota	Metazoa	Arthropoda	Tigriopus californicus
NODE_283_length_18537_cov_5.138512	TRY71636.1	35.3	3265	1550	64	343	9732	1	2841	0	1769	hypothetical protein TCAL_05294	6832	Eukaryota	Metazoa	Arthropoda	Tigriopus californicus
NODE_284_length_18542_cov_5.937287	XP_001031793.1	26.6	466	305	13	4344	2992	6	449	1.17e-33	151	cytochrome P450 family monooxygenase	312017	Eukaryota	0	Ciliophora	Tetrahymena thermophila SB210
NODE_285_length_18516_cov_5.001625	XP_023322699.1	61.9	218	77	3	1510	2163	23	234	7.16e-78	271	ubiquitin domain-containing protein 1-like	88015	Eukaryota	Metazoa	Arthropoda	Eurytemora affinis
NODE_286_length_18490_cov_4.576115	MCH2216697.1	83.9	731	118	0	6256	4064	1	731	0	1249	ribonuclease R	2021391	Bacteria	0	Bacteroidetes	Flavobacteriales bacterium
NODE_287_length_18478_cov_5.384030	TRY61520.1	42.8	1048	453	27	14140	11084	1	931	2.04e-200	654	hypothetical protein TCAL_13903	6832	Eukaryota	Metazoa	Arthropoda	Tigriopus californicus
NODE_289_length_18380_cov_5.340956	TRY74938.1	59.9	352	110	7	2147	1104	118	442	1.65e-106	379	hypothetical protein TCAL_04579	6832	Eukaryota	Metazoa	Arthropoda	Tigriopus californicus
NODE_290_length_18418_cov_6.451557	MCI5050700.1	92.6	713	53	0	16833	14695	1	713	0	1313	elongation factor G	2053589	Bacteria	0	Candidatus Pacebacteria	Candidatus Pacebacteria bacterium
NODE_291_length_18366_cov_4.586363	WP_235275088.1	89.6	462	48	0	7319	5934	1	462	1.77e-277	853	MULTISPECIES: dipeptidase	2635139;2908884;2908919;2917761	Bacteria	0	Bacteroidetes	unclassified Tenacibaculum;Tenacibaculum sp. Cn5-1;Tenacibaculum sp. Cn5-34;Tenacibaculum sp. Cn5-46
NODE_292_length_18318_cov_5.035548	XP_040571490.1	41.7	666	251	13	1109	3100	405	935	3.82e-132	464	tripeptidyl-peptidase 2-like	72036	Eukaryota	Metazoa	Arthropoda	Lepeophtheirus salmonis
NODE_293_length_18351_cov_3.992667	WP_243612774.1	99.5	554	3	0	14946	16607	1	554	0	1146	sulfatase-like hydrolase/transferase	254406	Bacteria	0	Proteobacteria	Shimia aestuarii
NODE_294_length_18326_cov_4.229985	CAD8073026.1	48.6	601	301	5	14674	12878	42	636	1.22e-162	536	unnamed protein product	65129	Eukaryota	0	Ciliophora	Paramecium sonneborni
NODE_295_length_18270_cov_20.121054	TRY63115.1	86.5	52	7	0	17986	18141	219	270	3.19e-12	87.4	hypothetical protein TCAL_08230	6832	Eukaryota	Metazoa	Arthropoda	Tigriopus californicus
NODE_296_length_18280_cov_3.996759	WP_243611427.1	97.5	676	17	0	15522	17549	1	676	0	1315	phenylacetic acid degradation bifunctional protein PaaZ	254406	Bacteria	0	Proteobacteria	Shimia aestuarii
NODE_298_length_18228_cov_4.043799	WP_243612622.1	99.7	940	3	0	9442	6623	1	940	0	1896	aminomethyl-transferring glycine dehydrogenase	254406	Bacteria	0	Proteobacteria	Shimia aestuarii
NODE_300_length_18180_cov_3.951956	TRY64114.1	38	590	242	16	4269	2710	411	946	3.76e-64	253	hypothetical protein TCAL_00357	6832	Eukaryota	Metazoa	Arthropoda	Tigriopus californicus
NODE_301_length_18211_cov_4.183016	TRY70172.1	40.9	254	91	8	6138	5485	715	945	2.72e-21	117	hypothetical protein TCAL_10299	6832	Eukaryota	Metazoa	Arthropoda	Tigriopus californicus
NODE_302_length_18216_cov_3.713325	WP_243611407.1	99.3	536	4	0	15476	17083	1	536	0	1096	FAD-dependent oxidoreductase	254406	Bacteria	0	Proteobacteria	Shimia aestuarii
NODE_303_length_18188_cov_3.682348	WP_243613609.1	98.5	677	10	0	8586	6556	1	677	0	1250	acetate--CoA ligase family protein	254406	Bacteria	0	Proteobacteria	Shimia aestuarii
NODE_304_length_18132_cov_11.146220	YP_010147331.1	68.3	665	173	4	8560	6680	1	665	4.08e-271	845	cytochrome c oxidase subunit 1	2784598	Eukaryota	0	Ciliophora	Thuricola similis
NODE_305_length_18128_cov_15.416653	XP_033096401.1	23.2	211	142	3	9295	8672	113	306	9.11e-06	64.7	uncharacterized protein LOC117100718 isoform X2	1529436	Eukaryota	Metazoa	Echinodermata	Anneissia japonica
NODE_306_length_18074_cov_4.148411	TRY63969.1	47	679	138	8	10206	12209	193	660	8.71e-171	566	hypothetical protein TCAL_11167	6832	Eukaryota	Metazoa	Arthropoda	Tigriopus californicus
NODE_307_length_18106_cov_5.164180	XP_001009855.2	40.2	291	149	4	10220	11092	183	448	2.12e-57	220	vacuolar ATP synthase subunit H	312017	Eukaryota	0	Ciliophora	Tetrahymena thermophila SB210
NODE_308_length_18052_cov_3.388957	XP_023336719.1	28.4	691	428	19	52	2016	402	1061	6.47e-56	229	focadhesin-like isoform X1	88015	Eukaryota	Metazoa	Arthropoda	Eurytemora affinis
NODE_309_length_18046_cov_3.854047	TRY62554.1	50.9	479	173	10	336	1766	2	420	1.35e-140	459	hypothetical protein TCAL_09027	6832	Eukaryota	Metazoa	Arthropoda	Tigriopus californicus
NODE_310_length_18069_cov_4.709315	KRX11163.1	38.5	693	398	7	4059	6122	207	876	1.78e-142	483	hypothetical protein PPERSA_10930	266149	Eukaryota	0	Ciliophora	Pseudocohnilembus persalinus
NODE_311_length_18026_cov_4.438762	TRY73773.1	46.2	1454	611	33	2431	6717	493	1800	0	1056	hypothetical protein TCAL_00950	6832	Eukaryota	Metazoa	Arthropoda	Tigriopus californicus
NODE_312_length_18040_cov_3.772922	WP_243611685.1	99.3	750	5	0	1110	3359	1	750	0	1467	ribonuclease R	254406	Bacteria	0	Proteobacteria	Shimia aestuarii
NODE_313_length_18016_cov_5.358138	VVW87602.1	61.5	156	60	0	6736	6269	1	156	1.3e-56	206	unnamed protein product, partial	210225	Eukaryota	Viridiplantae	Streptophyta	Nymphaea colorata
NODE_314_length_17965_cov_3.744646	TRY71150.1	32.6	607	135	14	2015	3760	637	994	1.75e-59	239	hypothetical protein TCAL_10301	6832	Eukaryota	Metazoa	Arthropoda	Tigriopus californicus
NODE_315_length_17957_cov_4.209035	XP_040576125.1	56.7	390	121	3	2557	3717	9	353	2.39e-125	414	26S proteasome non-ATPase regulatory subunit 6-like	72036	Eukaryota	Metazoa	Arthropoda	Lepeophtheirus salmonis
NODE_316_length_17961_cov_3.097182	WP_190765544.1	83.8	874	136	1	9360	6739	1	868	0	1495	TonB-dependent receptor	2760804	Bacteria	0	Proteobacteria	Spongiibacter pelagi
NODE_317_length_17918_cov_4.991556	TRY62998.1	48.6	724	168	16	3577	5709	77	609	3.88e-180	582	hypothetical protein TCAL_11175	6832	Eukaryota	Metazoa	Arthropoda	Tigriopus californicus
NODE_318_length_17915_cov_5.929480	TRY75068.1	48.7	1820	672	33	9940	4688	2841	4467	0	1466	hypothetical protein TCAL_08578	6832	Eukaryota	Metazoa	Arthropoda	Tigriopus californicus
NODE_319_length_17864_cov_3.494675	PWL24275.1	82.1	156	28	0	17864	17397	177	332	1.69e-79	283	collagenase-like protease	2133950	Bacteria	0	Bacteroidetes	Fluviicola sp. XM-24bin1
NODE_320_length_17911_cov_3.668330	CAD8164247.1	44.9	374	177	10	5780	4695	5	361	1.77e-79	281	unnamed protein product	43137	Eukaryota	0	Ciliophora	Paramecium octaurelia
NODE_322_length_17885_cov_21.233451	MCG8032936.1	32.5	1113	647	21	6273	9578	509	1528	8.73e-166	571	DDE-type integrase/transposase/recombinase	2792791	Bacteria	0	Proteobacteria	Candidatus Thiodiazotropha taylori
NODE_323_length_17872_cov_7.722787	KRW98571.1	52.9	799	344	13	1351	3696	95	878	2.93e-227	734	P-type ATPase, cytoplasmic domain N	266149	Eukaryota	0	Ciliophora	Pseudocohnilembus persalinus
NODE_324_length_17807_cov_3.797032	TRY61098.1	40.2	975	236	18	14640	17489	25	677	1.36e-141	472	hypothetical protein TCAL_03667	6832	Eukaryota	Metazoa	Arthropoda	Tigriopus californicus
NODE_325_length_17849_cov_4.281960	WP_027951047.1	99.9	812	1	0	12523	14958	1	812	0	1583	TonB-dependent receptor	287487;2024834	Bacteria	0	Proteobacteria	Haliea salexigens;Halioglobus sp.
NODE_326_length_17840_cov_5.873163	CAD8207834.1	46.6	178	93	1	7575	7048	37	214	5.83e-44	172	unnamed protein product	43137	Eukaryota	0	Ciliophora	Paramecium octaurelia
NODE_327_length_17769_cov_3.992672	TRY73237.1	50.2	705	184	21	9829	7793	41	604	8.81e-141	471	hypothetical protein TCAL_02562	6832	Eukaryota	Metazoa	Arthropoda	Tigriopus californicus
NODE_328_length_17785_cov_7.147225	XP_046649272.1	42.3	1368	720	22	6089	2115	94	1434	2.65e-307	982	uncharacterized protein K02A2.6-like	35523	Eukaryota	Metazoa	Arthropoda	Daphnia pulicaria
NODE_329_length_17792_cov_4.642442	TRY68222.1	55	487	114	8	15018	13561	110	492	1.76e-145	477	hypothetical protein TCAL_12615	6832	Eukaryota	Metazoa	Arthropoda	Tigriopus californicus
NODE_330_length_17799_cov_3.932118	KRX02482.1	53.8	640	270	7	3351	5207	30	664	9.38e-185	601	P-loop containing nucleoside triphosphate hydrolase	266149	Eukaryota	0	Ciliophora	Pseudocohnilembus persalinus
NODE_331_length_17792_cov_4.287948	MAD97350.1	87.3	1218	155	0	13013	16666	1	1218	0	2181	phosphoribosylformylglycinamidine synthase	1871037	Bacteria	0	Bacteroidetes	Flavobacteriaceae bacterium
NODE_332_length_17762_cov_13.627866	MBC6498041.1	42.8	1091	528	26	10239	13346	164	1213	3.34e-240	778	hypothetical protein	2653680	Bacteria	0	Proteobacteria	Alphaproteobacteria bacterium GM7ARS4
NODE_333_length_17783_cov_4.669716	WP_105015054.1	77.1	1352	299	5	17219	13176	1	1345	0	2103	caspase family protein	1137780	Bacteria	0	Bacteroidetes	Polaribacter porphyrae
NODE_334_length_17758_cov_4.537175	CAF5055187.1	43.2	74	37	2	15253	15032	15	83	2.65e-11	74.7	unnamed protein product, partial	2762511	Eukaryota	Metazoa	Rotifera	Rotaria sp. Silwood1
NODE_336_length_17747_cov_7.953367	XP_001010053.1	64.8	108	36	1	11688	11365	1	106	3.13e-32	135	60S ribosomal protein L36a	5911;312017	Eukaryota	0	Ciliophora	Tetrahymena thermophila;Tetrahymena thermophila SB210
NODE_337_length_17733_cov_4.299785	WP_146193066.1	43.8	2541	925	25	15161	8709	1	2429	0	1725	hemagglutinin repeat-containing protein	2174844	Bacteria	0	Proteobacteria	Maritimibacter sp. 55A14
NODE_338_length_17707_cov_3.990414	WP_243614504.1	99.8	549	1	0	12684	14330	1	549	0	1127	electron transfer flavoprotein-ubiquinone oxidoreductase	254406	Bacteria	0	Proteobacteria	Shimia aestuarii
NODE_339_length_17668_cov_8.220624	CAD8087155.1	52.2	1043	428	10	5367	2428	24	1058	6.55e-314	990	unnamed protein product	5886	Eukaryota	0	Ciliophora	Paramecium primaurelia
NODE_340_length_17661_cov_5.732541	VVW85820.1	81.9	116	21	0	3472	3125	2	117	9.4e-62	219	unnamed protein product, partial	210225	Eukaryota	Viridiplantae	Streptophyta	Nymphaea colorata
NODE_342_length_17566_cov_3.645305	TRY67062.1	49.3	446	118	8	9590	8253	417	754	1.46e-87	318	hypothetical protein TCAL_02733, partial	6832	Eukaryota	Metazoa	Arthropoda	Tigriopus californicus
NODE_343_length_17578_cov_4.147077	WP_243611934.1	99.4	787	5	0	14647	17007	1	787	0	1573	alpha/beta fold hydrolase	254406	Bacteria	0	Proteobacteria	Shimia aestuarii
NODE_344_length_17545_cov_3.943879	TRY80056.1	76.1	180	43	0	7922	7383	307	486	3.59e-77	293	hypothetical protein TCAL_06771	6832	Eukaryota	Metazoa	Arthropoda	Tigriopus californicus
NODE_345_length_17543_cov_4.447670	TRY78346.1	44.9	1079	441	23	10609	7694	174	1205	1.68e-187	626	hypothetical protein TCAL_13571	6832	Eukaryota	Metazoa	Arthropoda	Tigriopus californicus
NODE_346_length_17514_cov_4.730897	CAB4055615.1	75.1	249	62	0	3919	3173	110	358	2.21e-115	384	FBXL6	72036	Eukaryota	Metazoa	Arthropoda	Lepeophtheirus salmonis
NODE_347_length_17520_cov_4.223349	TRY70979.1	37	146	78	4	16268	15831	697	828	4.6e-16	99.8	hypothetical protein TCAL_11102	6832	Eukaryota	Metazoa	Arthropoda	Tigriopus californicus
NODE_348_length_17506_cov_4.905273	MBE9509500.1	49.3	339	163	4	9	1013	260	593	1.06e-91	326	response regulator	1898104	Bacteria	0	Bacteroidetes	Bacteroidetes bacterium
NODE_349_length_17477_cov_4.696207	EFX61257.1	64.3	185	59	1	6111	6644	1	185	2.82e-68	241	hypothetical protein DAPPUDRAFT_70049, partial	6669	Eukaryota	Metazoa	Arthropoda	Daphnia pulex
NODE_351_length_17441_cov_4.649373	TRY71470.1	70.9	285	83	0	11922	11068	1	285	1.24e-101	352	hypothetical protein TCAL_13023	6832	Eukaryota	Metazoa	Arthropoda	Tigriopus californicus
NODE_352_length_17386_cov_3.559475	AID52858.1	44	416	172	7	9109	10335	33	394	7.35e-67	246	knirps	158387	Eukaryota	Metazoa	Arthropoda	Tigriopus japonicus
NODE_354_length_17414_cov_4.458127	QQP52910.1	60.5	129	11	2	7428	7811	6	95	1.32e-34	144	Uncharacterized protein FKW44_005201, partial	217165	Eukaryota	Metazoa	Arthropoda	Caligus rogercresseyi
NODE_355_length_17420_cov_4.744047	XP_977134.1	34.5	539	312	12	10813	12321	169	702	7.25e-83	304	transcription factor 25	312017	Eukaryota	0	Ciliophora	Tetrahymena thermophila SB210
NODE_356_length_17388_cov_3.932645	TRY72352.1	42.3	1870	655	54	3783	9071	2870	4412	1.86e-310	1070	hypothetical protein TCAL_03403	6832	Eukaryota	Metazoa	Arthropoda	Tigriopus californicus
NODE_357_length_17411_cov_4.847140	TRY66945.1	51.7	470	116	6	14020	15429	2484	2842	1.08e-125	462	hypothetical protein TCAL_03732	6832	Eukaryota	Metazoa	Arthropoda	Tigriopus californicus
NODE_358_length_17396_cov_4.027133	TRY74563.1	68.2	1762	372	22	17212	12038	323	1932	0	2094	hypothetical protein TCAL_09745	6832	Eukaryota	Metazoa	Arthropoda	Tigriopus californicus
NODE_359_length_17379_cov_4.091030	WP_243614523.1	99.6	1056	4	0	3	3170	66	1121	0	1911	efflux RND transporter permease subunit	254406	Bacteria	0	Proteobacteria	Shimia aestuarii
NODE_360_length_17374_cov_6.337573	XP_001014631.1	34.4	488	249	16	13976	15385	33	467	3.28e-64	254	hypothetical protein TTHERM_00046360	312017	Eukaryota	0	Ciliophora	Tetrahymena thermophila SB210
NODE_361_length_17310_cov_4.849343	TRY73936.1	75.5	617	67	3	7204	9054	2	534	1.51e-279	863	hypothetical protein TCAL_01509	6832	Eukaryota	Metazoa	Arthropoda	Tigriopus californicus
NODE_362_length_17331_cov_3.632667	TRY77955.1	39.9	203	69	5	1190	588	232	383	8.35e-31	140	hypothetical protein TCAL_10908	6832	Eukaryota	Metazoa	Arthropoda	Tigriopus californicus
NODE_363_length_17335_cov_7.161201	XP_004039356.1	39.8	611	323	11	4243	2486	53	643	2.07e-127	430	peptidylprolyl isomerase domain and WD repeat 1	5932	Eukaryota	0	Ciliophora	Ichthyophthirius multifiliis
NODE_364_length_17329_cov_5.123399	TRY70137.1	48.7	842	288	26	11125	8738	159	902	1.63e-184	631	hypothetical protein TCAL_04820	6832	Eukaryota	Metazoa	Arthropoda	Tigriopus californicus
NODE_365_length_17265_cov_3.407233	TRY70281.1	41.4	636	209	19	2329	4212	57	536	3.65e-100	357	hypothetical protein TCAL_01249	6832	Eukaryota	Metazoa	Arthropoda	Tigriopus californicus
NODE_366_length_17273_cov_4.035939	XP_001019931.1	57.3	178	76	0	4787	5320	1	178	3.85e-63	226	60S ribosome subunit biogenesis NIP7-like protein	312017	Eukaryota	0	Ciliophora	Tetrahymena thermophila SB210
NODE_367_length_17218_cov_3.906297	XP_040566392.1	71.2	520	133	7	10071	8527	14	521	4.26e-217	683	putative oxidoreductase GLYR1 homolog isoform X1	72036	Eukaryota	Metazoa	Arthropoda	Lepeophtheirus salmonis
NODE_368_length_17228_cov_4.226674	MBT7135669.1	81.1	608	115	0	14214	12391	1	608	1.72e-311	958	ABC transporter ATP-binding protein	1920175	Bacteria	0	Bacteroidetes	Polaribacter sp.
NODE_369_length_17204_cov_4.182545	XP_029455461.1	49.6	381	96	9	11026	9887	98	383	1.64e-89	312	cyclin-dependent kinase 16-like isoform X5	194408	Eukaryota	Metazoa	Chordata	Rhinatrema bivittatum
NODE_370_length_17204_cov_3.982425	MBL4604731.1	83.2	877	144	2	3853	6480	1	875	0	1476	zinc-dependent metalloprotease	1871037	Bacteria	0	Bacteroidetes	Flavobacteriaceae bacterium
NODE_371_length_17190_cov_4.710540	TRY67637.1	50.1	707	89	9	6724	4625	1	450	6.68e-166	533	hypothetical protein TCAL_11476, partial	6832	Eukaryota	Metazoa	Arthropoda	Tigriopus californicus
NODE_373_length_17068_cov_4.371419	XP_040581687.1	45.1	510	217	14	1510	17	17	475	1.81e-54	213	angiogenic factor with G patch and FHA domains 1-like	72036	Eukaryota	Metazoa	Arthropoda	Lepeophtheirus salmonis
NODE_374_length_17080_cov_4.159020	TRY77264.1	51.7	60	26	2	12561	12388	427	485	4.22e-07	70.1	hypothetical protein TCAL_04042, partial	6832	Eukaryota	Metazoa	Arthropoda	Tigriopus californicus
NODE_375_length_17064_cov_4.052570	WP_132791419.1	82.1	424	76	0	13738	15009	1	424	6.73e-228	709	phosphoribosylamine--glycine ligase	186571	Bacteria	0	Bacteroidetes	Tenacibaculum skagerrakense
NODE_376_length_17057_cov_4.652473	MBT5290157.1	87.9	1112	134	0	3625	6960	1	1112	0	1910	preprotein translocase subunit SecA	239	Bacteria	0	Bacteroidetes	Flavobacterium sp.
NODE_377_length_17052_cov_4.975788	CAD8048053.1	54.3	304	138	1	15472	14561	1	303	1.33e-98	340	unnamed protein product	5886	Eukaryota	0	Ciliophora	Paramecium primaurelia
NODE_378_length_17045_cov_7.074022	XP_001012356.1	53.6	418	165	7	6208	5018	1	410	5.91e-91	315	U2 small nuclear ribonucleoprotein A', putative	312017	Eukaryota	0	Ciliophora	Tetrahymena thermophila SB210
NODE_379_length_17045_cov_4.127063	WP_243612420.1	99.7	798	2	0	2547	4940	1	798	0	1479	endopeptidase La	254406	Bacteria	0	Proteobacteria	Shimia aestuarii
NODE_380_length_17025_cov_4.460622	TRY80796.1	66.8	714	193	9	2012	4072	363	1059	1.83e-270	861	hypothetical protein TCAL_12037	6832	Eukaryota	Metazoa	Arthropoda	Tigriopus californicus
NODE_381_length_17028_cov_4.301988	CAE7470512.1	34.1	2751	1303	66	17028	8914	163	2452	0	1237	murE	2951	Eukaryota	0	0	Symbiodinium microadriaticum
NODE_382_length_16994_cov_5.014283	TRY67823.1	60.8	554	177	6	246	1901	573	1088	5.9e-193	647	hypothetical protein TCAL_11123	6832	Eukaryota	Metazoa	Arthropoda	Tigriopus californicus
NODE_383_length_16967_cov_4.853207	TRY67340.1	62.1	398	144	3	2144	3334	10	401	8.22e-162	520	hypothetical protein TCAL_05523	6832	Eukaryota	Metazoa	Arthropoda	Tigriopus californicus
NODE_384_length_16985_cov_22.796073	MBT6029614.1	48.9	650	318	5	7868	9778	2	650	2.86e-193	620	glycosyltransferase	2026728	Bacteria	0	Bacteroidetes	Crocinitomicaceae bacterium
NODE_385_length_16974_cov_4.097177	CAD8079474.1	29.3	1549	1021	14	16265	11727	22	1532	2.56e-153	536	unnamed protein product	65129	Eukaryota	0	Ciliophora	Paramecium sonneborni
NODE_386_length_16940_cov_3.910097	TRY67416.1	36.1	269	128	5	12264	13058	258	486	1.81e-35	157	hypothetical protein TCAL_04382	6832	Eukaryota	Metazoa	Arthropoda	Tigriopus californicus
NODE_387_length_16935_cov_4.011319	CAF2742069.1	86.8	38	5	0	12255	12142	151	188	9.15e-11	78.6	Steroid hormone receptor family member cnr14,Peroxisome proliferator-activated receptor delta,Peroxisome proliferator-activated receptor gamma,Ecdysone-inducible protein E75,Nuclear receptor subfamily 1 group D member 1,Ecdysone-induced protein 75B, isoforms C/D,Nuclear hormone receptor family member nhr-23,Nuclear receptor ROR-alpha B,Probable nuclear hormone receptor HR3,Ecdysone-induced protei…	72036	Eukaryota	Metazoa	Arthropoda	Lepeophtheirus salmonis
NODE_388_length_16866_cov_3.502163	XP_040573105.1	59.5	37	15	0	15587	15697	157	193	0.00062	58.2	uncharacterized protein LOC121122162	72036	Eukaryota	Metazoa	Arthropoda	Lepeophtheirus salmonis
NODE_389_length_16890_cov_3.798672	YP_004300293.1	57.1	63	27	0	8098	8286	196	258	5.28e-10	77	putative FtsK-HerA family ATPase	1932923;1932931	Viruses	Bamfordvirae	Preplasmiviricota	Cafeteriavirus-dependent mavirus;Maverick-related virus strain Spezl
NODE_390_length_16920_cov_4.216162	ACO12985.1	78.9	152	32	0	8895	8440	111	262	7.75e-70	251	Histone-lysine N-methyltransferase, H3 lysine-79 specific	72036	Eukaryota	Metazoa	Arthropoda	Lepeophtheirus salmonis
NODE_391_length_16936_cov_5.025732	TRY63999.1	41.7	839	476	3	10613	13120	1	829	4.8e-133	476	hypothetical protein TCAL_07159	6832	Eukaryota	Metazoa	Arthropoda	Tigriopus californicus
NODE_392_length_16943_cov_4.577197	XP_001031269.2	44	343	170	9	1013	6	74	401	4.77e-65	256	zinc carboxypeptidase family protein	312017	Eukaryota	0	Ciliophora	Tetrahymena thermophila SB210
NODE_393_length_16927_cov_3.837721	TRY68950.1	48	75	26	3	4127	3915	126	191	6.62e-07	65.9	hypothetical protein TCAL_03774	6832	Eukaryota	Metazoa	Arthropoda	Tigriopus californicus
NODE_394_length_16906_cov_4.506051	TRY76681.1	86.3	233	30	1	11954	11256	163	393	4.79e-118	400	hypothetical protein TCAL_16978	6832	Eukaryota	Metazoa	Arthropoda	Tigriopus californicus
NODE_395_length_16929_cov_4.455673	WP_135874781.1	56.6	1282	549	5	13063	16902	1	1277	0	1462	carboxypeptidase-like regulatory domain-containing protein	2559571	Bacteria	0	Bacteroidetes	Flavivirga rizhaonensis
NODE_397_length_16908_cov_4.948844	CAD8077684.1	56.6	380	161	2	5821	4691	5	383	1.84e-123	416	unnamed protein product	5886;43138	Eukaryota	0	Ciliophora	Paramecium primaurelia;Paramecium pentaurelia
NODE_398_length_16887_cov_5.113245	AII16523.1	69.7	271	40	5	7455	8267	83	311	1.1e-104	352	casein kinase II subunit alpha, partial	565004	Eukaryota	Metazoa	Arthropoda	Paracyclopina nana
NODE_399_length_16877_cov_4.528120	TRY67831.1	29	2852	982	68	8125	15531	1669	3860	2.14e-241	845	hypothetical protein TCAL_03298	6832	Eukaryota	Metazoa	Arthropoda	Tigriopus californicus
NODE_401_length_16844_cov_5.664998	TRY63282.1	52.4	351	93	5	1614	2666	6	282	5.01e-96	325	hypothetical protein TCAL_03560	6832	Eukaryota	Metazoa	Arthropoda	Tigriopus californicus
NODE_402_length_16853_cov_4.672151	XP_004030479.1	52.9	346	125	3	15376	14432	111	449	2.33e-114	385	ser thr protein phosphatase family protein, putative	5932	Eukaryota	0	Ciliophora	Ichthyophthirius multifiliis
NODE_403_length_16837_cov_4.326100	TRY73716.1	38	919	354	19	12968	15718	31	735	1.23e-141	474	hypothetical protein TCAL_11096	6832	Eukaryota	Metazoa	Arthropoda	Tigriopus californicus
NODE_404_length_16810_cov_4.031386	TRY76747.1	41.9	315	135	5	1378	2322	125	391	2.66e-46	189	hypothetical protein TCAL_08003	6832	Eukaryota	Metazoa	Arthropoda	Tigriopus californicus
NODE_405_length_16827_cov_4.453254	CAD8082409.1	48.8	371	178	3	15682	16776	156	520	6.74e-100	352	unnamed protein product	65129	Eukaryota	0	Ciliophora	Paramecium sonneborni
NODE_406_length_16817_cov_22.556452	TXC82024.1	43.6	1851	1011	23	8970	3466	36	1869	0	1429	gliding motility-associated C-terminal domain-containing protein	1294296	Bacteria	0	Bacteroidetes	Luteibaculum oceani
NODE_407_length_16811_cov_4.612466	WP_243614356.1	96.2	654	25	0	9734	7773	1	654	0	1216	polysaccharide biosynthesis protein	254406	Bacteria	0	Proteobacteria	Shimia aestuarii
NODE_408_length_16801_cov_4.341545	CAD8201792.1	70.6	378	110	1	7464	8597	63	439	4.72e-165	535	unnamed protein product	43137	Eukaryota	0	Ciliophora	Paramecium octaurelia
NODE_409_length_16797_cov_5.054395	TRY70845.1	49.3	793	381	6	14154	11803	43	823	6.86e-245	776	hypothetical protein TCAL_01216	6832	Eukaryota	Metazoa	Arthropoda	Tigriopus californicus
NODE_410_length_16779_cov_3.889115	MBL4905732.1	81.9	1080	192	2	11988	15224	1	1077	0	1726	PD40 domain-containing protein	1871037	Bacteria	0	Bacteroidetes	Flavobacteriaceae bacterium
NODE_411_length_16773_cov_4.812650	CAD8065427.1	66.4	509	170	1	9599	11125	25	532	2.56e-210	664	unnamed protein product	5886	Eukaryota	0	Ciliophora	Paramecium primaurelia
NODE_412_length_16765_cov_6.403379	CAD8154645.1	28.8	1073	691	26	16757	13686	125	1173	2.64e-87	327	unnamed protein product	43137	Eukaryota	0	Ciliophora	Paramecium octaurelia
NODE_413_length_16748_cov_5.441785	CAD8099289.1	54.4	557	228	6	11835	10180	20	555	1.58e-174	566	unnamed protein product	5886	Eukaryota	0	Ciliophora	Paramecium primaurelia
NODE_415_length_16713_cov_5.726497	WP_203400763.1	100	734	0	0	6778	8979	1	734	0	1444	TonB-dependent siderophore receptor	558537	Bacteria	0	Proteobacteria	Delftia lacustris
NODE_416_length_16694_cov_4.410122	MBL4604105.1	75.5	715	174	1	14118	11977	1	715	0	1093	patatin-like phospholipase family protein	1871037	Bacteria	0	Bacteroidetes	Flavobacteriaceae bacterium
NODE_417_length_16650_cov_3.563186	TRY61899.1	52.6	57	22	2	15225	15389	1	54	0.000167	55.8	hypothetical protein TCAL_09158	6832	Eukaryota	Metazoa	Arthropoda	Tigriopus californicus
NODE_418_length_16654_cov_3.969777	WP_105015908.1	73.9	985	247	4	16652	13710	73	1051	0	1498	S41 family peptidase	1137780	Bacteria	0	Bacteroidetes	Polaribacter porphyrae
NODE_419_length_16579_cov_3.919417	CAB0009487.1	57.1	175	27	3	13002	13526	5	131	1.02e-48	183	unnamed protein product	355587	Eukaryota	Metazoa	Arthropoda	Nesidiocoris tenuis
NODE_420_length_16576_cov_4.507592	TRY77352.1	52.5	284	70	3	10471	9623	83	302	1.51e-74	264	hypothetical protein TCAL_12477	6832	Eukaryota	Metazoa	Arthropoda	Tigriopus californicus
NODE_422_length_16568_cov_3.257266	XP_040581604.1	67.5	452	144	2	14940	16292	13	462	5.06e-191	613	nucleolar GTP-binding protein 2-like	72036	Eukaryota	Metazoa	Arthropoda	Lepeophtheirus salmonis
NODE_423_length_16589_cov_5.062803	XP_031472716.1	68.3	259	62	2	10521	9763	9	253	1.95e-107	360	LOW QUALITY PROTEIN: serine/threonine-protein kinase MAK-like	210225	Eukaryota	Viridiplantae	Streptophyta	Nymphaea colorata
NODE_424_length_16585_cov_4.013751	WP_243613978.1	99.7	774	2	0	4663	6984	1	774	0	1504	ATP-dependent Clp protease ATP-binding subunit ClpA	254406	Bacteria	0	Proteobacteria	Shimia aestuarii
NODE_425_length_16561_cov_7.700861	XP_031472727.1	65.7	397	106	6	15475	14339	1	385	3.95e-164	528	LOW QUALITY PROTEIN: probable tubulin polyglutamylase ttll-9	210225	Eukaryota	Viridiplantae	Streptophyta	Nymphaea colorata
NODE_426_length_16553_cov_5.163935	XP_001015843.1	51	547	254	7	4707	3097	60	602	5.67e-160	526	heat shock protein HSP90	312017	Eukaryota	0	Ciliophora	Tetrahymena thermophila SB210
NODE_427_length_16517_cov_4.428345	WP_131506481.1	93.9	557	34	0	1	1671	114	670	0	1063	fumarate reductase/succinate dehydrogenase flavoprotein subunit	2213021	Bacteria	0	Bacteroidetes	Meridianimaribacter sp. CL38
NODE_428_length_16458_cov_4.511226	TRY64135.1	54.7	523	205	10	3243	4757	4	512	3.4e-152	496	hypothetical protein TCAL_03588	6832	Eukaryota	Metazoa	Arthropoda	Tigriopus californicus
NODE_429_length_16458_cov_6.433978	CAD8124132.1	53.9	319	139	4	4507	3560	5	318	1.12e-96	328	unnamed protein product	65129	Eukaryota	0	Ciliophora	Paramecium sonneborni
NODE_430_length_16447_cov_6.017471	XP_031505782.1	69.7	284	78	2	9486	8638	35	311	3.45e-133	432	LOW QUALITY PROTEIN: serine/threonine-protein phosphatase PP2A catalytic subunit 1-like	210225	Eukaryota	Viridiplantae	Streptophyta	Nymphaea colorata
NODE_431_length_16444_cov_6.468565	MCD5390224.1	65.5	1042	306	10	9399	12416	1	1025	0	1355	class I tRNA ligase family protein	2053589	Bacteria	0	Candidatus Pacebacteria	Candidatus Pacebacteria bacterium
NODE_433_length_16416_cov_5.577575	WP_246117737.1	40	503	278	9	4443	2968	73	562	7.7e-101	355	peroxidase	1930276	Bacteria	0	Planctomycetes	Adhaeretor mobilis
NODE_434_length_16380_cov_4.120255	TRY61131.1	42.9	1154	476	36	3801	643	143	1214	7.22e-167	565	hypothetical protein TCAL_16314	6832	Eukaryota	Metazoa	Arthropoda	Tigriopus californicus
NODE_435_length_16372_cov_4.941151	XP_026279978.1	31	365	153	10	9543	8452	40	306	4.69e-28	131	dehydrogenase/reductase SDR family member 7	133901	Eukaryota	Metazoa	Arthropoda	Frankliniella occidentalis
NODE_436_length_16382_cov_3.864703	KAF6017470.1	51.5	103	7	1	3098	2790	22	81	6.91e-19	96.3	PRKACB	10212	Eukaryota	Metazoa	Bryozoa	Bugula neritina
NODE_437_length_16396_cov_6.443838	KAH0657098.1	53.6	291	128	6	8960	8103	70	358	2.01e-91	315	hypothetical protein KY285_031980	4113	Eukaryota	Viridiplantae	Streptophyta	Solanum tuberosum
NODE_438_length_16388_cov_8.946249	NXD74253.1	78	109	24	0	19	345	42	150	7.01e-52	192	PDE4D phosphodiesterase	176039	Eukaryota	Metazoa	Chordata	Eolophus roseicapilla
NODE_439_length_16370_cov_3.538513	WP_243612186.1	99.7	606	2	0	3843	5660	1	606	0	1209	M3 family oligoendopeptidase	254406	Bacteria	0	Proteobacteria	Shimia aestuarii
NODE_440_length_16350_cov_5.325923	TRY75603.1	41.3	560	305	9	14796	13141	45	588	4.43e-121	430	hypothetical protein TCAL_08568	6832	Eukaryota	Metazoa	Arthropoda	Tigriopus californicus
NODE_441_length_16317_cov_5.170627	WP_198569197.1	98.7	154	2	0	119	580	1	154	1.02e-91	307	peptidylprolyl isomerase	2794344	Bacteria	0	Proteobacteria	Spongiibacter nanhainus
NODE_442_length_16301_cov_5.060518	TRY72089.1	35.1	1069	385	25	8822	12016	80	843	1.1e-132	457	hypothetical protein TCAL_12367	6832	Eukaryota	Metazoa	Arthropoda	Tigriopus californicus
NODE_444_length_16319_cov_6.993412	XP_001443961.1	79.1	182	38	0	13402	12857	65	246	1.11e-96	327	hypothetical protein	5888;412030	Eukaryota	0	Ciliophora	Paramecium tetraurelia;Paramecium tetraurelia strain d4-2
NODE_446_length_16309_cov_4.047311	CAB1118926.1	32.1	340	182	12	14226	15224	104	401	3.3e-23	123	unnamed protein product	867726	Eukaryota	0	0	Ectocarpus sp. CCAP 1310/34
NODE_447_length_16238_cov_3.443012	ALS04449.1	64.7	119	35	2	14465	14115	1	114	1.61e-34	145	peptidyl-prolyl cis-trans isomerase	335913	Eukaryota	Metazoa	Arthropoda	Acartia pacifica
NODE_448_length_16290_cov_4.812928	KAG2219375.1	34.8	135	77	4	7510	7884	460	593	1.24e-09	78.2	hypothetical protein INT45_006083	1195481	Eukaryota	Fungi	Mucoromycota	Circinella minor
NODE_449_length_16284_cov_5.111248	CAD8069839.1	44.1	376	196	8	9296	8202	16	388	6.44e-80	283	unnamed protein product	5886	Eukaryota	0	Ciliophora	Paramecium primaurelia
NODE_450_length_16257_cov_5.960790	TRY70201.1	73.3	3441	835	11	13759	3485	4769	8140	0	5289	hypothetical protein TCAL_10059	6832	Eukaryota	Metazoa	Arthropoda	Tigriopus californicus
NODE_452_length_16245_cov_5.635143	CAD8164733.1	38.7	948	469	18	13639	16242	74	989	1.03e-176	607	unnamed protein product	43138	Eukaryota	0	Ciliophora	Paramecium pentaurelia
NODE_453_length_16244_cov_4.778190	MCK4650625.1	52.8	443	208	1	14124	15452	5	446	4.28e-132	436	magnesium transporter	2803731	Bacteria	0	0	Candidatus Babeliales bacterium
NODE_454_length_16235_cov_4.911747	QBO60108.1	32.7	404	266	3	2335	1127	10	408	5.2e-55	221	DnaK protein	282688	Eukaryota	0	Ciliophora	Philasterides dicentrarchi
NODE_455_length_16191_cov_3.306059	TRY68589.1	56.5	430	121	4	1436	147	1	364	1.91e-137	447	hypothetical protein TCAL_17423	6832	Eukaryota	Metazoa	Arthropoda	Tigriopus californicus
NODE_456_length_16217_cov_4.210275	TRY77180.1	39.8	816	162	11	3299	852	254	740	1.47e-141	477	hypothetical protein TCAL_10932	6832	Eukaryota	Metazoa	Arthropoda	Tigriopus californicus
NODE_457_length_16230_cov_6.308364	TFK28742.1	47.1	119	62	1	5726	5370	7	124	2.74e-16	90.1	60S ribosomal protein L35	230819	Eukaryota	Fungi	Basidiomycota	Coprinopsis marcescibilis
NODE_458_length_16220_cov_4.937744	WP_150899699.1	80.3	741	146	0	2166	4388	1	741	0	1189	NADP-dependent isocitrate dehydrogenase	426481	Bacteria	0	Bacteroidetes	Tenacibaculum aiptasiae
NODE_459_length_16182_cov_9.877494	PCJ23617.1	38.7	1202	690	12	9985	6485	32	1221	1.48e-245	807	hypothetical protein COA94_08140, partial	2026788	Bacteria	0	Proteobacteria	Rickettsiales bacterium
NODE_460_length_16193_cov_4.510797	MBL4604171.1	80.9	580	109	2	2694	958	1	579	0	971	M14 family metallopeptidase	1871037	Bacteria	0	Bacteroidetes	Flavobacteriaceae bacterium
NODE_461_length_16185_cov_4.204829	MCH2218475.1	76.4	827	195	0	11012	8532	1	827	0	1307	M14 family metallopeptidase	2021391	Bacteria	0	Bacteroidetes	Flavobacteriales bacterium
NODE_462_length_16175_cov_4.424809	MBT4678701.1	84.8	928	141	0	6703	3920	1	928	0	1602	excinuclease ABC subunit UvrA	239	Bacteria	0	Bacteroidetes	Flavobacterium sp.
NODE_463_length_16138_cov_3.613501	TRY73025.1	34.1	1153	434	38	11022	7702	479	1351	9.32e-130	459	hypothetical protein TCAL_12859	6832	Eukaryota	Metazoa	Arthropoda	Tigriopus californicus
NODE_464_length_16154_cov_5.508208	TRY72104.1	24.1	833	512	29	14915	12492	314	1051	1.56e-38	174	hypothetical protein TCAL_01106	6832	Eukaryota	Metazoa	Arthropoda	Tigriopus californicus
NODE_465_length_16138_cov_4.674197	WP_138535139.1	86.4	447	61	0	9302	7962	1	447	1.49e-254	787	adenylosuccinate lyase	2304626	Bacteria	0	Bacteroidetes	Polaribacter aestuariivivens
NODE_467_length_16144_cov_4.295761	QMU63045.1	66.2	1258	422	3	3772	2	1	1256	0	1760	hypothetical protein GKR88_01340	1871037	Bacteria	0	Bacteroidetes	Flavobacteriaceae bacterium
NODE_468_length_16087_cov_4.475640	WP_138535804.1	76.4	787	185	1	3405	1045	6	791	0	1234	TonB-dependent receptor	2304626	Bacteria	0	Bacteroidetes	Polaribacter aestuariivivens
NODE_469_length_16081_cov_3.988565	WP_024742080.1	90.6	618	58	0	1893	40	1	618	0	1114	glutamine--fructose-6-phosphate transaminase (isomerizing)	107401	Bacteria	0	Bacteroidetes	Tenacibaculum maritimum
NODE_470_length_16036_cov_4.262469	CAB4055052.1	52.3	428	108	6	1626	2909	560	891	8.79e-113	401	PPIP5K	72036	Eukaryota	Metazoa	Arthropoda	Lepeophtheirus salmonis
NODE_471_length_15997_cov_3.954915	TRY62590.1	52.4	546	149	7	4513	2897	1	442	1.96e-168	555	hypothetical protein TCAL_08188	6832	Eukaryota	Metazoa	Arthropoda	Tigriopus californicus
NODE_472_length_16032_cov_4.083495	TRY68432.1	29.4	558	249	14	6399	8048	404	824	1.77e-48	204	hypothetical protein TCAL_01366	6832	Eukaryota	Metazoa	Arthropoda	Tigriopus californicus
NODE_473_length_15993_cov_3.815465	TRY80049.1	42.3	1136	446	32	9981	6706	327	1296	1.65e-203	681	hypothetical protein TCAL_09796	6832	Eukaryota	Metazoa	Arthropoda	Tigriopus californicus
NODE_475_length_15989_cov_4.222153	XP_028149244.1	70.8	154	21	3	731	1192	159	288	4.68e-54	207	uncharacterized protein LOC114342618	50390	Eukaryota	Metazoa	Arthropoda	Diabrotica virgifera virgifera
NODE_477_length_16012_cov_4.286476	MCK4651157.1	48.7	614	306	3	9605	7785	1	612	1.71e-167	544	ABC-F family ATP-binding cassette domain-containing protein	2803731	Bacteria	0	0	Candidatus Babeliales bacterium
NODE_478_length_15961_cov_4.465264	TRY74504.1	44.5	858	293	20	15746	13374	166	907	5.68e-149	503	hypothetical protein TCAL_01663	6832	Eukaryota	Metazoa	Arthropoda	Tigriopus californicus
NODE_479_length_15987_cov_4.831228	TRY63548.1	56.8	681	203	10	4198	6171	1133	1745	4.39e-200	694	hypothetical protein TCAL_08301	6832	Eukaryota	Metazoa	Arthropoda	Tigriopus californicus
NODE_480_length_15922_cov_3.603575	TRY75589.1	79.3	352	49	2	295	1347	520	848	5.44e-178	586	hypothetical protein TCAL_00523	6832	Eukaryota	Metazoa	Arthropoda	Tigriopus californicus
NODE_481_length_15956_cov_5.688205	XP_001018189.2	34.2	910	558	18	897	3572	28	914	1.95e-139	478	metallopeptidase family M24 containing protein	312017	Eukaryota	0	Ciliophora	Tetrahymena thermophila SB210
NODE_482_length_15919_cov_4.011973	TRY72136.1	60.8	286	90	2	2977	3831	237	501	9.45e-98	340	hypothetical protein TCAL_00206	6832	Eukaryota	Metazoa	Arthropoda	Tigriopus californicus
NODE_484_length_15923_cov_3.761031	TRY71529.1	84.4	256	39	1	15129	14362	197	451	6.64e-117	393	hypothetical protein TCAL_11941	6832	Eukaryota	Metazoa	Arthropoda	Tigriopus californicus
NODE_485_length_15935_cov_6.129209	XP_001014787.2	48.2	656	323	10	10638	8689	60	704	6.65e-191	615	HELP domain protein	312017	Eukaryota	0	Ciliophora	Tetrahymena thermophila SB210
NODE_486_length_15933_cov_4.707763	TRY76576.1	48.5	227	73	5	1982	2659	1331	1514	8.02e-38	172	hypothetical protein TCAL_10140	6832	Eukaryota	Metazoa	Arthropoda	Tigriopus californicus
NODE_487_length_15919_cov_4.757144	TRY69497.1	61.5	135	27	1	10319	9915	487	596	1.61e-30	146	hypothetical protein TCAL_03791, partial	6832	Eukaryota	Metazoa	Arthropoda	Tigriopus californicus
NODE_488_length_15926_cov_5.934065	CAG9333018.1	39.6	255	131	8	6873	6166	13	263	1.78e-41	176	unnamed protein product	1481888	Eukaryota	0	Ciliophora	Blepharisma stoltei
NODE_489_length_15866_cov_3.093898	TRY62749.1	49.5	323	137	5	11223	12182	124	423	2.58e-98	337	hypothetical protein TCAL_07941	6832	Eukaryota	Metazoa	Arthropoda	Tigriopus californicus
NODE_490_length_15871_cov_3.800771	TRY75101.1	49.1	460	151	7	325	1692	1	381	2.7e-114	381	hypothetical protein TCAL_09359	6832	Eukaryota	Metazoa	Arthropoda	Tigriopus californicus
NODE_491_length_15869_cov_4.829724	CAD7281341.1	44	489	253	10	11412	9991	13	495	1.39e-128	427	unnamed protein product	399045	Eukaryota	Metazoa	Arthropoda	Notodromas monacha
NODE_492_length_15853_cov_4.900418	XP_004035403.1	61	249	95	2	2496	3242	91	337	1.17e-93	321	protein kinase domain protein, partial	5932	Eukaryota	0	Ciliophora	Ichthyophthirius multifiliis
NODE_493_length_15827_cov_4.881506	KAG8247959.1	83.3	78	13	0	8428	8195	26	103	5.33e-34	145	Protein CL16A	197043	Eukaryota	Metazoa	Arthropoda	Homalodisca vitripennis
NODE_494_length_15849_cov_4.261032	WP_028890660.1	89.5	727	75	1	11273	9093	1	726	0	1307	glutamine synthetase III	1380384	Bacteria	0	Bacteroidetes	Tenacibaculum sp. 47A_GOM-205m
NODE_495_length_15831_cov_6.311984	XP_001012709.2	45.1	643	258	8	1791	3497	3	624	6.83e-136	461	kinesin motor catalytic domain protein	312017	Eukaryota	0	Ciliophora	Tetrahymena thermophila SB210
NODE_498_length_15818_cov_5.102344	KRX06428.1	41.3	460	251	8	14468	15811	178	630	3.82e-95	351	P-loop containing nucleoside triphosphate hydrolase	266149	Eukaryota	0	Ciliophora	Pseudocohnilembus persalinus
NODE_499_length_15785_cov_4.184585	CAB4062573.1	51	337	115	6	8129	7119	90	376	6.54e-82	311	unnamed protein product	72036	Eukaryota	Metazoa	Arthropoda	Lepeophtheirus salmonis
NODE_500_length_15791_cov_6.935359	TRY71891.1	49.8	257	79	10	14913	15641	208	428	2.14e-40	180	hypothetical protein TCAL_12113	6832	Eukaryota	Metazoa	Arthropoda	Tigriopus californicus
NODE_502_length_15802_cov_4.013545	MCG8575122.1	92.4	924	70	0	6779	4008	1	924	0	1687	bifunctional aconitate hydratase 2/2-methylisocitrate dehydratase	2021391	Bacteria	0	Bacteroidetes	Flavobacteriales bacterium
NODE_503_length_15789_cov_4.678351	WP_008194494.1	95	80	4	0	15789	15550	272	351	9.73e-36	156	extracellular solute-binding protein	244592;388408	Bacteria	0	Proteobacteria	Roseibium alexandrii DFL-11;Roseibium alexandrii
NODE_504_length_15747_cov_3.686907	XP_040564484.1	37.7	771	306	25	14866	12623	177	796	1.3e-101	361	RNA-binding protein 26-like	72036	Eukaryota	Metazoa	Arthropoda	Lepeophtheirus salmonis
NODE_505_length_15759_cov_5.505735	TRY67270.1	36.1	1287	646	30	5216	1428	565	1699	3.35e-209	704	hypothetical protein TCAL_09701	6832	Eukaryota	Metazoa	Arthropoda	Tigriopus californicus
NODE_506_length_15766_cov_6.476385	XP_001027169.3	54.1	462	199	6	7880	9247	128	582	9.1e-141	467	poly(ADP-ribose) polymerase family WGR domain protein	312017	Eukaryota	0	Ciliophora	Tetrahymena thermophila SB210
NODE_507_length_15689_cov_4.821178	XP_017478506.1	25.9	448	266	12	8031	9323	242	640	3.01e-20	112	PREDICTED: ceramide kinase	28612	Eukaryota	Metazoa	Arthropoda	Rhagoletis zephyria
NODE_508_length_15698_cov_4.547344	TRY68920.1	33.9	227	40	4	7224	6547	15	132	1.09e-20	108	hypothetical protein TCAL_05220	6832	Eukaryota	Metazoa	Arthropoda	Tigriopus californicus
NODE_509_length_15716_cov_4.682524	QMU66785.1	78.6	944	202	0	10188	13019	1	944	0	1573	glycosyl hydrolase	1871037	Bacteria	0	Bacteroidetes	Flavobacteriaceae bacterium
NODE_510_length_15691_cov_4.855379	XP_040570108.1	74.6	59	6	1	15669	15493	86	135	1.37e-13	83.6	protein couch potato-like isoform X2	72036	Eukaryota	Metazoa	Arthropoda	Lepeophtheirus salmonis
NODE_511_length_15682_cov_3.283219	TRY73709.1	98.6	69	1	0	2581	2787	616	684	3.45e-25	129	hypothetical protein TCAL_00919	6832	Eukaryota	Metazoa	Arthropoda	Tigriopus californicus
NODE_512_length_15670_cov_3.983870	XP_023326389.1	31.7	789	264	19	10269	12629	69	584	3.58e-77	284	transmembrane 9 superfamily member 2-like	88015	Eukaryota	Metazoa	Arthropoda	Eurytemora affinis
NODE_513_length_15642_cov_4.269263	XP_023340632.1	33.2	645	358	18	8041	6182	116	712	4.35e-82	305	uncharacterized protein LOC111710745	88015	Eukaryota	Metazoa	Arthropoda	Eurytemora affinis
NODE_514_length_15671_cov_4.942742	TRY63831.1	45	464	182	6	4783	3416	33	431	1.41e-116	390	hypothetical protein TCAL_02038	6832	Eukaryota	Metazoa	Arthropoda	Tigriopus californicus
NODE_516_length_15671_cov_4.093305	XP_001456980.1	31.2	503	325	8	1757	285	6	499	3.6e-60	240	hypothetical protein	5888;412030	Eukaryota	0	Ciliophora	Paramecium tetraurelia;Paramecium tetraurelia strain d4-2
NODE_517_length_15623_cov_5.465473	GFG35220.1	36.6	101	32	2	5493	5795	1	69	2.96e-07	62.4	hypothetical protein Cfor_07291, partial	36987	Eukaryota	Metazoa	Arthropoda	Coptotermes formosanus
NODE_518_length_15659_cov_3.989796	XP_001024511.2	61.9	436	165	1	4995	6299	87	522	2.68e-175	563	methylmalonate-semialdehyde dehydrogenase	312017	Eukaryota	0	Ciliophora	Tetrahymena thermophila SB210
NODE_519_length_15618_cov_4.140372	XP_023336705.1	35.6	289	168	6	13881	13054	373	656	2.12e-46	195	uncharacterized protein LOC111707783	88015	Eukaryota	Metazoa	Arthropoda	Eurytemora affinis
NODE_520_length_15638_cov_4.982410	PNF33744.1	57.1	182	52	3	1627	2172	310	465	4.64e-54	211	hypothetical protein B7P43_G11221	105785	Eukaryota	Metazoa	Arthropoda	Cryptotermes secundus
NODE_521_length_15651_cov_5.747785	XP_004035332.1	67.9	504	154	2	12166	10658	6	502	2.4e-212	670	tcp-1 cpn60 chaperonin family protein, putative	5932	Eukaryota	0	Ciliophora	Ichthyophthirius multifiliis
NODE_522_length_15641_cov_4.621563	WP_243612510.1	98.5	814	12	0	3337	896	1	814	0	1556	ATP-dependent helicase HrpB	254406	Bacteria	0	Proteobacteria	Shimia aestuarii
NODE_523_length_15623_cov_5.529226	TRY71051.1	40.8	1546	639	49	11770	7352	487	1828	3.65e-151	544	hypothetical protein TCAL_12313	6832	Eukaryota	Metazoa	Arthropoda	Tigriopus californicus
NODE_524_length_15559_cov_4.114976	XP_023323348.1	29.3	232	128	4	12689	13348	62	269	1.79e-11	84.7	uncharacterized protein LOC111697550	88015	Eukaryota	Metazoa	Arthropoda	Eurytemora affinis
NODE_525_length_15591_cov_4.268403	XP_004032463.1	37.1	321	163	6	14657	15586	18	310	1.41e-47	190	transmembrane protein 184c, putative	5932	Eukaryota	0	Ciliophora	Ichthyophthirius multifiliis
NODE_526_length_15588_cov_3.369609	XP_001015264.2	56.5	674	273	6	8050	10026	1	669	8.75e-225	728	P-loop ATPase fused to an acetyltransferase, putative	312017	Eukaryota	0	Ciliophora	Tetrahymena thermophila SB210
NODE_528_length_15545_cov_5.391571	CAG9334414.1	29.8	295	179	6	15285	14458	18	303	2.75e-27	127	unnamed protein product	1481888	Eukaryota	0	Ciliophora	Blepharisma stoltei
NODE_529_length_15569_cov_4.574684	EEX13235.1	76.5	932	185	4	11092	13833	2	917	0	1383	phosphoserine aminotransferase	501479	Bacteria	0	Proteobacteria	Citreicella sp. SE45
NODE_530_length_15510_cov_5.361118	TRY76740.1	40	245	103	5	13188	13922	1503	1703	2.21e-30	147	hypothetical protein TCAL_08004	6832	Eukaryota	Metazoa	Arthropoda	Tigriopus californicus
NODE_531_length_15521_cov_5.458944	TRY62210.1	25.6	582	222	13	10121	8379	71	442	7.15e-38	165	hypothetical protein TCAL_05729	6832	Eukaryota	Metazoa	Arthropoda	Tigriopus californicus
NODE_532_length_15529_cov_7.116037	OMJ79471.1	25.2	420	203	13	10991	9927	10	383	2.3e-21	117	hypothetical protein SteCoe_20479	5963	Eukaryota	0	Ciliophora	Stentor coeruleus
NODE_533_length_15463_cov_3.658401	CAB4070172.1	70.3	37	11	0	5318	5208	89	125	5.5e-07	63.5	unnamed protein product	72036	Eukaryota	Metazoa	Arthropoda	Lepeophtheirus salmonis
NODE_535_length_15508_cov_5.957747	MCI5050752.1	82.6	1079	168	1	12053	15289	1	1059	0	1807	DNA polymerase III subunit alpha	2053589	Bacteria	0	Candidatus Pacebacteria	Candidatus Pacebacteria bacterium
NODE_536_length_15478_cov_3.857791	TRY67857.1	41.9	580	176	9	2482	4197	317	743	1.02e-122	426	hypothetical protein TCAL_10396	6832	Eukaryota	Metazoa	Arthropoda	Tigriopus californicus
NODE_537_length_15474_cov_4.930489	XP_023725358.1	32.1	692	256	12	2477	420	141	624	3.38e-79	290	conserved oligomeric Golgi complex subunit 6	105785	Eukaryota	Metazoa	Arthropoda	Cryptotermes secundus
NODE_538_length_15470_cov_5.328136	XP_004031369.1	54.1	969	391	11	13437	10681	188	1152	0	976	hypothetical protein IMG5_140980	5932	Eukaryota	0	Ciliophora	Ichthyophthirius multifiliis
NODE_539_length_15418_cov_5.700709	XP_023327491.1	40.9	367	209	4	4473	3373	1	359	9.34e-85	295	uncharacterized protein LOC111700713	88015	Eukaryota	Metazoa	Arthropoda	Eurytemora affinis
NODE_540_length_15405_cov_4.660767	XP_035827441.1	53.8	262	96	5	8157	8933	57	296	5.56e-82	285	bifunctional peptidase and (3S)-lysyl hydroxylase Jmjd7 isoform X2	6500	Eukaryota	Metazoa	Mollusca	Aplysia californica
NODE_541_length_15422_cov_4.489801	XP_001032549.2	37.3	721	388	13	7158	5173	69	784	7.08e-124	447	myosin head protein	5911;312017	Eukaryota	0	Ciliophora	Tetrahymena thermophila;Tetrahymena thermophila SB210
NODE_542_length_15352_cov_6.212528	XP_001031449.3	45.1	588	291	12	9761	8043	18	588	1e-138	460	thioredoxin glutathione reductase	312017	Eukaryota	0	Ciliophora	Tetrahymena thermophila SB210
NODE_543_length_15337_cov_17.226567	KRZ52154.1	28.2	1367	851	36	7515	11528	51	1316	8.79e-138	482	hypothetical protein T02_9831	6335	Eukaryota	Metazoa	Nematoda	Trichinella nativa
NODE_544_length_15313_cov_4.583175	TRY62970.1	40.4	966	404	21	11621	8811	106	928	1.63e-167	565	hypothetical protein TCAL_06856	6832	Eukaryota	Metazoa	Arthropoda	Tigriopus californicus
NODE_545_length_15316_cov_4.178253	CAB4058316.1	74.5	196	33	2	7422	8009	445	623	2.76e-62	251	unnamed protein product	72036	Eukaryota	Metazoa	Arthropoda	Lepeophtheirus salmonis
NODE_546_length_15261_cov_3.606146	TRY76930.1	56.2	137	59	1	14924	14514	20	155	4.03e-32	138	hypothetical protein TCAL_10620	6832	Eukaryota	Metazoa	Arthropoda	Tigriopus californicus
NODE_547_length_15286_cov_5.460320	CAD8126604.1	38.3	592	356	4	7459	9207	145	736	2.83e-102	360	unnamed protein product	65129	Eukaryota	0	Ciliophora	Paramecium sonneborni
NODE_548_length_15276_cov_4.480826	TRY73648.1	35.6	534	214	11	5860	7461	56	459	7.01e-72	264	hypothetical protein TCAL_12485	6832	Eukaryota	Metazoa	Arthropoda	Tigriopus californicus
NODE_549_length_15274_cov_3.901882	WP_243611666.1	98.5	1136	17	0	5989	9396	1	1136	0	2086	translocation/assembly module TamB domain-containing protein	254406	Bacteria	0	Proteobacteria	Shimia aestuarii
NODE_550_length_15273_cov_3.893393	WP_243614380.1	99.9	877	1	0	14234	11604	1	877	0	1637	TRAP transporter permease	254406	Bacteria	0	Proteobacteria	Shimia aestuarii
NODE_551_length_15254_cov_4.538842	WP_150900016.1	90.7	745	69	0	369	2603	1	745	0	1290	polyribonucleotide nucleotidyltransferase	426481	Bacteria	0	Bacteroidetes	Tenacibaculum aiptasiae
NODE_552_length_15253_cov_3.972720	WP_243612252.1	100	554	0	0	9212	10873	1	554	0	1029	SulP family inorganic anion transporter	254406	Bacteria	0	Proteobacteria	Shimia aestuarii
NODE_553_length_15244_cov_8.028021	OII75816.1	51.5	375	180	1	911	2029	4	378	1.34e-118	397	protein-transport SEC61 protein subunit Alpha	117008	Eukaryota	0	Apicomplexa	Cryptosporidium andersoni
NODE_554_length_15222_cov_4.784137	TRY70118.1	94.1	1836	62	3	6541	12045	444	2233	0	3542	hypothetical protein TCAL_10031	6832	Eukaryota	Metazoa	Arthropoda	Tigriopus californicus
NODE_555_length_15213_cov_3.992675	TRY79879.1	49.1	110	53	3	3198	2872	15	122	2.18e-20	103	hypothetical protein TCAL_16052	6832	Eukaryota	Metazoa	Arthropoda	Tigriopus californicus
NODE_556_length_15231_cov_3.773657	WP_243613007.1	98.8	681	8	0	6266	4224	1	681	0	1293	competence protein ComEC family protein	254406	Bacteria	0	Proteobacteria	Shimia aestuarii
NODE_557_length_15183_cov_3.710024	ACO10556.1	58	157	33	5	11707	11273	50	185	1.3e-39	161	Serine-arginine protein 55	217165	Eukaryota	Metazoa	Arthropoda	Caligus rogercresseyi
NODE_558_length_15202_cov_4.103726	TRY62887.1	67.6	238	34	6	11588	12247	1	213	3.49e-77	278	hypothetical protein TCAL_00360	6832	Eukaryota	Metazoa	Arthropoda	Tigriopus californicus
NODE_559_length_15170_cov_4.108372	TRY71533.1	68.8	365	67	2	11237	12331	31	348	1.52e-154	496	hypothetical protein TCAL_13547	6832	Eukaryota	Metazoa	Arthropoda	Tigriopus californicus
NODE_561_length_15188_cov_3.828072	CAD8162142.1	44	414	209	7	9275	8058	4	402	1.12e-99	341	unnamed protein product	43138	Eukaryota	0	Ciliophora	Paramecium pentaurelia
NODE_562_length_15186_cov_5.047190	MBL4604090.1	80.3	696	137	0	2545	458	4	699	0	1164	S9 family peptidase	1871037	Bacteria	0	Bacteroidetes	Flavobacteriaceae bacterium
NODE_563_length_15164_cov_4.537091	TRY74465.1	86.7	324	21	1	3569	4540	1	302	2.05e-176	564	hypothetical protein TCAL_08314	6832	Eukaryota	Metazoa	Arthropoda	Tigriopus californicus
NODE_564_length_15172_cov_4.024114	WP_015480243.1	77.3	1055	232	3	5546	2397	1	1053	0	1674	TonB-dependent receptor	313598	Bacteria	0	Bacteroidetes	Polaribacter sp. MED152
NODE_565_length_15148_cov_3.442332	PWL19883.1	95.9	170	7	0	579	70	58	227	4.54e-97	333	transposase	2133952;2133953	Bacteria	0	Proteobacteria;Actinobacteria	Altererythrobacter sp. XM-24bin4;Candidatus Aquiluna sp. XM-24bin5
NODE_566_length_15162_cov_4.244282	CAD8066936.1	31.9	800	453	21	2823	5003	1	781	1.31e-90	329	unnamed protein product	65129	Eukaryota	0	Ciliophora	Paramecium sonneborni
NODE_567_length_15158_cov_6.070420	MBW2632365.1	38.5	468	265	9	2431	3795	2	459	3.27e-82	292	phage terminase large subunit	2026735	Bacteria	0	Proteobacteria	Deltaproteobacteria bacterium
NODE_568_length_15156_cov_5.456855	TRY75510.1	43.5	237	105	6	3582	2872	210	417	1.05e-40	176	hypothetical protein TCAL_00724	6832	Eukaryota	Metazoa	Arthropoda	Tigriopus californicus
NODE_569_length_15134_cov_4.971478	AFN54260.1	77.5	320	72	0	4658	5617	28	347	2.53e-170	549	glutamate dehydrogenase, partial	6832	Eukaryota	Metazoa	Arthropoda	Tigriopus californicus
NODE_570_length_15128_cov_4.459370	TRY63986.1	24.3	3340	1902	94	13305	3634	1013	3836	6.3e-136	496	hypothetical protein TCAL_02073	6832	Eukaryota	Metazoa	Arthropoda	Tigriopus californicus
NODE_571_length_15145_cov_4.198434	WP_136840969.1	75.8	839	193	4	5595	3094	1	834	0	1312	DPP IV N-terminal domain-containing protein	2565367	Bacteria	0	Bacteroidetes	Pontimicrobium aquaticum
NODE_572_length_15141_cov_4.034984	WP_243613137.1	98	716	6	1	11919	14066	1	708	0	1353	methylmalonyl-CoA mutase	254406	Bacteria	0	Proteobacteria	Shimia aestuarii
NODE_573_length_15135_cov_5.600478	XP_001018053.1	38.9	943	387	17	10034	12364	4	923	1.38e-150	508	FtsJ-like methyltransferase family protein	312017	Eukaryota	0	Ciliophora	Tetrahymena thermophila SB210
NODE_574_length_15125_cov_5.733541	TRY63473.1	67.4	1538	371	13	7675	12273	327	1739	0	2000	hypothetical protein TCAL_02090	6832	Eukaryota	Metazoa	Arthropoda	Tigriopus californicus
NODE_575_length_15113_cov_6.739500	QQP52200.1	31.3	1145	664	26	989	4405	90	1117	6.62e-151	515	Uncharacterized protein FKW44_004265	217165	Eukaryota	Metazoa	Arthropoda	Caligus rogercresseyi
NODE_576_length_15100_cov_4.293672	WP_014949893.1	99.3	134	1	0	14982	14581	1	134	2.44e-77	265	MULTISPECIES: phosphate ABC transporter substrate-binding protein	226;232;529120;1795869;2719013;2719014	Bacteria	0	Proteobacteria	Alteromonas;Alteromonas sp.;Alteromonas macleodii ATCC 27126;Alteromonas sp. Nap_26;Alteromonadaceae bacterium A_SAG1;Alteromonadaceae bacterium A_SAG2
NODE_577_length_15116_cov_5.826252	XP_031472797.1	77	374	86	0	1800	2921	26	399	3.34e-184	583	LOW QUALITY PROTEIN: glutaryl-CoA dehydrogenase, mitochondrial-like	210225	Eukaryota	Viridiplantae	Streptophyta	Nymphaea colorata
NODE_578_length_15112_cov_6.356521	XP_023334554.1	36	542	272	11	5346	6857	216	720	7.97e-73	279	GPI ethanolamine phosphate transferase 3-like	88015	Eukaryota	Metazoa	Arthropoda	Eurytemora affinis
NODE_579_length_15107_cov_12.316105	TRY64349.1	50.1	437	183	13	1146	2444	2	407	9.92e-113	378	hypothetical protein TCAL_11714	6832	Eukaryota	Metazoa	Arthropoda	Tigriopus californicus
NODE_580_length_15094_cov_4.438294	TRY74911.1	62.6	1064	270	15	12132	8992	33	985	0	1211	hypothetical protein TCAL_00518	6832	Eukaryota	Metazoa	Arthropoda	Tigriopus californicus
NODE_581_length_15032_cov_3.616962	TRY62184.1	46.4	494	197	13	13432	11960	25	453	1.24e-122	425	hypothetical protein TCAL_08418, partial	6832	Eukaryota	Metazoa	Arthropoda	Tigriopus californicus
NODE_582_length_15003_cov_3.221067	CAH1248723.1	61.4	57	21	1	12962	12792	51	106	2.82e-09	72.4	HPGDS	7740	Eukaryota	Metazoa	Chordata	Branchiostoma lanceolatum
NODE_583_length_15064_cov_4.375850	TRY75735.1	34.4	1441	580	40	9654	5602	97	1261	8.54e-123	437	hypothetical protein TCAL_09855	6832	Eukaryota	Metazoa	Arthropoda	Tigriopus californicus
NODE_584_length_15070_cov_5.215843	OAD52474.1	30.7	397	127	11	9230	8061	281	536	4.06e-36	160	Protein Wnt-5b, partial	516756	Eukaryota	Metazoa	Arthropoda	Eufriesea mexicana
NODE_585_length_15074_cov_3.888244	WP_243611467.1	99	675	7	0	5205	7229	1	675	0	1330	NADPH-dependent 2,4-dienoyl-CoA reductase	254406	Bacteria	0	Proteobacteria	Shimia aestuarii
NODE_586_length_15063_cov_4.808221	WP_249973643.1	66.1	778	263	1	9775	12105	5	782	0	1098	pectinesterase family protein	2942207	Bacteria	0	Bacteroidetes	Gaetbulibacter sp. 2012CJ34-3
NODE_587_length_15038_cov_4.619544	MBL4605375.1	87.1	474	61	0	8250	9671	1	474	2.16e-270	833	AAA family ATPase	1871037	Bacteria	0	Bacteroidetes	Flavobacteriaceae bacterium
NODE_588_length_15035_cov_7.752641	KRX10783.1	73.9	395	103	0	2	1186	285	679	3.67e-185	598	P-loop containing nucleoside triphosphate hydrolase	266149	Eukaryota	0	Ciliophora	Pseudocohnilembus persalinus
NODE_589_length_15029_cov_5.036049	MBT3547357.1	81.2	836	152	1	3927	1420	1	831	0	1367	zinc-dependent metalloprotease	239	Bacteria	0	Bacteroidetes	Flavobacterium sp.
NODE_590_length_15003_cov_6.991836	XP_040573866.1	40.1	561	224	11	4687	3032	57	514	3.67e-110	377	calpain-A-like	72036	Eukaryota	Metazoa	Arthropoda	Lepeophtheirus salmonis
NODE_591_length_14995_cov_6.314389	XP_001429364.1	24.4	1821	1140	55	2169	7310	93	1783	2.03e-114	422	hypothetical protein	5888;412030	Eukaryota	0	Ciliophora	Paramecium tetraurelia;Paramecium tetraurelia strain d4-2
NODE_592_length_14997_cov_4.799866	KAF5271543.1	43.2	1422	499	10	7842	12071	151	1276	0	1053	hypothetical protein FQR65_LT05163	2069292	Eukaryota	Metazoa	Arthropoda	Abscondita terminalis
NODE_595_length_14835_cov_4.205451	XP_040579524.1	36.2	869	178	22	6947	4365	1	501	1.77e-105	367	potassium voltage-gated channel protein Shal-like	72036	Eukaryota	Metazoa	Arthropoda	Lepeophtheirus salmonis
NODE_596_length_14933_cov_4.406974	WP_243613563.1	99.7	649	2	0	560	2506	1	649	0	1290	lytic transglycosylase domain-containing protein	254406	Bacteria	0	Proteobacteria	Shimia aestuarii
NODE_597_length_14894_cov_3.231111	TRY76860.1	44.3	777	250	17	9177	6862	75	673	2.99e-162	551	hypothetical protein TCAL_03520	6832	Eukaryota	Metazoa	Arthropoda	Tigriopus californicus
NODE_598_length_14923_cov_7.086690	XP_031472798.1	90.5	200	18	1	4329	3730	33	231	1.06e-104	353	LOW QUALITY PROTEIN: vacuolar protein sorting-associated protein 4-like	210225	Eukaryota	Viridiplantae	Streptophyta	Nymphaea colorata
NODE_599_length_14923_cov_5.156069	WP_139010514.1	50.8	246	119	1	9974	10711	8	251	7.9e-68	249	threonine ammonia-lyase	2579942	Bacteria	0	Bacteroidetes	Dyadobacter flavalbus
NODE_600_length_14918_cov_6.158941	CAB4067714.1	38.7	411	81	9	13573	14805	55	294	3.08e-57	215	RGS	72036	Eukaryota	Metazoa	Arthropoda	Lepeophtheirus salmonis
NODE_601_length_14853_cov_4.121420	XP_040571672.1	64.7	428	112	4	11222	9951	63	455	4.4e-155	533	voltage-dependent calcium channel subunit alpha-2/delta-4-like isoform X11	72036	Eukaryota	Metazoa	Arthropoda	Lepeophtheirus salmonis
NODE_602_length_14913_cov_4.455716	MCB0368770.1	35.4	158	99	3	12333	12797	2	159	1.03e-22	110	hypothetical protein	2053517	Bacteria	0	Proteobacteria	Bdellovibrionales bacterium
NODE_603_length_14909_cov_3.899737	TRY61155.1	34.7	2362	1049	62	10683	3922	10	1986	3.95e-310	1009	hypothetical protein TCAL_09519, partial	6832	Eukaryota	Metazoa	Arthropoda	Tigriopus californicus
NODE_604_length_14889_cov_4.102673	TRY63221.1	82.6	443	76	1	3375	2047	1	442	5.09e-247	765	hypothetical protein TCAL_11314	6832	Eukaryota	Metazoa	Arthropoda	Tigriopus californicus
NODE_605_length_14826_cov_4.128982	TRY63653.1	56.5	269	107	3	9194	8415	73	340	6.84e-81	283	hypothetical protein TCAL_07956	6832	Eukaryota	Metazoa	Arthropoda	Tigriopus californicus
NODE_606_length_14822_cov_4.525201	KMQ86057.1	92	226	18	0	8279	8956	32	257	2.97e-50	194	ankyrin repeat domain-containing protein 17	67767	Eukaryota	Metazoa	Arthropoda	Lasius niger
NODE_607_length_14855_cov_5.206117	WP_008251030.1	99.9	1002	1	0	3149	144	1	1002	0	1951	MULTISPECIES: Tn3 family transposase	1168065;1470434;1706375;2067667;2721624	Bacteria	0	Proteobacteria	gamma proteobacterium BDW918;Zhongshania aliphaticivorans;Spongiibacteraceae;Marortus luteolus;Spongiibacter sp. KMU-166
NODE_608_length_14806_cov_4.003322	TRY63092.1	43.9	619	149	14	6124	4289	10	437	1.03e-114	396	hypothetical protein TCAL_00321	6832	Eukaryota	Metazoa	Arthropoda	Tigriopus californicus
NODE_610_length_14775_cov_3.200855	CAB4067771.1	44.9	207	3	1	6890	6270	181	276	1.99e-35	150	CHRNN	72036	Eukaryota	Metazoa	Arthropoda	Lepeophtheirus salmonis
NODE_611_length_14782_cov_3.611523	TRY73684.1	55.6	205	84	3	12021	12635	134	331	1.59e-65	241	hypothetical protein TCAL_11684	6832	Eukaryota	Metazoa	Arthropoda	Tigriopus californicus
NODE_612_length_14794_cov_6.392675	XP_001026079.2	49.6	262	129	2	11209	11985	8	269	5.09e-73	271	Serine/Threonine kinase domain protein	312017	Eukaryota	0	Ciliophora	Tetrahymena thermophila SB210
NODE_613_length_14793_cov_5.437143	CAD8206735.1	31	274	159	8	14351	13551	11	261	7.53e-28	134	unnamed protein product	43137	Eukaryota	0	Ciliophora	Paramecium octaurelia
NODE_615_length_14742_cov_3.862622	TRY76800.1	35.5	583	221	14	2807	1059	19	446	3.05e-72	264	hypothetical protein TCAL_10459	6832	Eukaryota	Metazoa	Arthropoda	Tigriopus californicus
NODE_616_length_14780_cov_4.528872	WP_132723656.1	84	638	102	0	10271	8358	1	638	0	1019	ABC-F family ATP-binding cassette domain-containing protein	2530339	Bacteria	0	Bacteroidetes	Tenacibaculum sp. M341
NODE_617_length_14745_cov_4.240660	WP_243611430.1	99.1	470	4	0	13887	12478	1	470	8.86e-312	952	pyridoxal-dependent decarboxylase	254406	Bacteria	0	Proteobacteria	Shimia aestuarii
NODE_618_length_14696_cov_4.540308	TRY62085.1	50.8	614	216	12	9553	7745	281	819	4.84e-166	553	hypothetical protein TCAL_11323	6832	Eukaryota	Metazoa	Arthropoda	Tigriopus californicus
NODE_619_length_14718_cov_6.826036	XP_004035735.1	72.8	371	94	1	3312	2200	26	389	3.43e-167	533	hypothetical protein IMG5_090980	5932	Eukaryota	0	Ciliophora	Ichthyophthirius multifiliis
NODE_620_length_14710_cov_5.460214	XP_037083246.1	26.3	278	149	11	6438	5620	2	228	1.91e-12	82.8	glycine receptor subunit alpha-2-like	41117	Eukaryota	Metazoa	Arthropoda	Pollicipes pollicipes
NODE_621_length_14718_cov_4.787583	WP_170469243.1	87.5	817	102	0	8256	5806	1	817	0	1489	FAD-dependent oxidoreductase	1173585	Bacteria	0	Proteobacteria	Ruegeria arenilitoris
NODE_622_length_14705_cov_4.775226	TAE84667.1	66.3	350	118	0	8534	7485	10	359	1.24e-158	508	hypothetical protein EAY81_07415	1898104	Bacteria	0	Bacteroidetes	Bacteroidetes bacterium
NODE_623_length_14700_cov_3.974082	WP_243614149.1	99.6	981	4	0	6856	3914	1	981	0	1938	sarcosine oxidase subunit alpha family protein	254406	Bacteria	0	Proteobacteria	Shimia aestuarii
NODE_624_length_14693_cov_342.781746	YP_009019483.1	88.1	512	61	0	2289	3824	3	514	9.5e-292	897	cytochrome c oxidase subunit I	1352461	Eukaryota	Metazoa	Arthropoda	Amphiascoides atopus
NODE_625_length_14661_cov_4.752960	AYA22652.1	46.4	384	124	5	2183	3334	33	334	1.96e-86	311	formin-like protein, partial	6728	Eukaryota	Metazoa	Arthropoda	Procambarus clarkii
NODE_626_length_14672_cov_3.416033	XP_023338090.1	61.4	676	234	14	6596	4587	1062	1716	1.08e-217	748	tetratricopeptide repeat protein 28-like	88015	Eukaryota	Metazoa	Arthropoda	Eurytemora affinis
NODE_627_length_14677_cov_4.473836	MBD3724199.1	61.1	1224	430	10	7341	3679	1	1181	0	1431	type I DNA topoisomerase	1871037	Bacteria	0	Bacteroidetes	Flavobacteriaceae bacterium
NODE_628_length_14675_cov_4.571448	CDW87846.1	43.3	872	456	13	12094	14667	11	858	4.8e-209	685	dna-directed rna polymerase iii subunit rpc2	5949	Eukaryota	0	Ciliophora	Stylonychia lemnae
NODE_629_length_14670_cov_5.057489	WP_100160917.1	99.4	954	6	0	8263	11124	1	954	0	1897	MULTISPECIES: N-6 DNA methylase	204455;2029104	Bacteria	0	Proteobacteria	Rhodobacterales;Pseudooceanicola lipolyticus
NODE_630_length_14649_cov_4.326936	TRY72974.1	42.5	233	31	1	11918	11220	24	153	8.19e-40	162	hypothetical protein TCAL_15697	6832	Eukaryota	Metazoa	Arthropoda	Tigriopus californicus
NODE_631_length_14630_cov_5.243434	PYV21856.1	53.3	60	28	0	180	1	8	67	1.44e-08	66.6	hypothetical protein DMG27_19710, partial	1978231	Bacteria	0	Acidobacteria	Acidobacteria bacterium
NODE_632_length_14659_cov_5.513373	BAJ94249.1	77.2	294	67	0	11492	10611	6	299	9.37e-154	496	predicted protein	112509	Eukaryota	Viridiplantae	Streptophyta	Hordeum vulgare subsp. vulgare
NODE_633_length_14654_cov_3.912808	VVW84830.1	47.2	193	92	7	3114	2554	1	189	3.15e-40	160	unnamed protein product, partial	210225	Eukaryota	Viridiplantae	Streptophyta	Nymphaea colorata
NODE_636_length_14624_cov_4.418063	TRY70349.1	35.9	1673	674	62	2176	7080	743	2055	1.5e-199	684	hypothetical protein TCAL_02438	6832	Eukaryota	Metazoa	Arthropoda	Tigriopus californicus
NODE_637_length_14599_cov_14.613654	TRY70041.1	66.8	835	232	16	1809	4232	158	974	0	1010	hypothetical protein TCAL_02877	6832	Eukaryota	Metazoa	Arthropoda	Tigriopus californicus
NODE_638_length_14604_cov_5.758863	XP_004036864.1	42.4	337	164	3	7269	8189	40	376	4.72e-79	284	protein kinase domain protein	5932	Eukaryota	0	Ciliophora	Ichthyophthirius multifiliis
NODE_639_length_14571_cov_4.758127	TRY68267.1	29.5	139	75	2	13063	12647	293	408	1.91e-09	77.4	hypothetical protein TCAL_16495	6832	Eukaryota	Metazoa	Arthropoda	Tigriopus californicus
NODE_640_length_14564_cov_4.598278	KAH7931484.1	51.1	225	103	3	917	249	15	234	2.96e-56	208	hypothetical protein HPB49_025697	543639	Eukaryota	Metazoa	Arthropoda	Dermacentor silvarum
NODE_641_length_14573_cov_5.676617	XP_014232986.1	37	511	272	12	7567	9003	18	510	1.06e-78	290	transmembrane and TPR repeat-containing protein 4-like	7493	Eukaryota	Metazoa	Arthropoda	Trichogramma pretiosum
NODE_642_length_14569_cov_4.714325	QES95438.1	41.8	723	383	9	9363	11519	39	727	3.61e-158	523	heat shock protein HSP90	282688	Eukaryota	0	Ciliophora	Philasterides dicentrarchi
NODE_643_length_14509_cov_3.993440	TRY77249.1	71.4	217	62	0	4292	4942	477	693	4.88e-90	344	hypothetical protein TCAL_00127	6832	Eukaryota	Metazoa	Arthropoda	Tigriopus californicus
NODE_644_length_14538_cov_4.893922	CAD8102056.1	37.5	1055	568	15	14354	11337	24	1036	4.25e-185	617	unnamed protein product	65129	Eukaryota	0	Ciliophora	Paramecium sonneborni
NODE_646_length_14523_cov_5.319355	TRY74763.1	72	364	75	3	2946	4034	137	474	2.39e-152	503	hypothetical protein TCAL_00731	6832	Eukaryota	Metazoa	Arthropoda	Tigriopus californicus
NODE_647_length_14493_cov_4.540188	TRY74064.1	44	911	254	20	1976	4708	417	1071	7.69e-178	597	hypothetical protein TCAL_02580, partial	6832	Eukaryota	Metazoa	Arthropoda	Tigriopus californicus
NODE_648_length_14505_cov_4.358955	NQX99551.1	87.6	469	54	2	13243	11846	1	468	3.86e-256	792	sodium:proton antiporter NhaD	1871037	Bacteria	0	Bacteroidetes	Flavobacteriaceae bacterium
NODE_649_length_14435_cov_4.597213	XP_040565410.1	49.1	293	139	5	4179	5054	140	423	3.32e-78	292	heterogeneous nuclear ribonucleoprotein U-like	72036	Eukaryota	Metazoa	Arthropoda	Lepeophtheirus salmonis
NODE_652_length_14485_cov_4.478415	CAD8074773.1	29.7	327	189	4	5842	6699	8	334	1.39e-37	158	unnamed protein product	5886	Eukaryota	0	Ciliophora	Paramecium primaurelia
NODE_653_length_14447_cov_3.734731	TRY74411.1	68.5	273	40	2	5974	6792	96	322	1.5e-103	348	hypothetical protein TCAL_06332	6832	Eukaryota	Metazoa	Arthropoda	Tigriopus californicus
NODE_654_length_14472_cov_5.706287	KRX00442.1	54.9	470	200	5	12447	13838	59	522	4.48e-143	498	Ribosomal protein S5 domain 2-type fold	266149	Eukaryota	0	Ciliophora	Pseudocohnilembus persalinus
NODE_655_length_14447_cov_4.776372	TRY75282.1	56.6	553	200	10	7407	5815	432	966	1.63e-165	560	hypothetical protein TCAL_00684	6832	Eukaryota	Metazoa	Arthropoda	Tigriopus californicus
NODE_656_length_14438_cov_3.824310	TRY73029.1	68.9	241	53	1	1606	884	79	297	7.01e-97	333	hypothetical protein TCAL_01897	6832	Eukaryota	Metazoa	Arthropoda	Tigriopus californicus
NODE_657_length_14456_cov_3.812096	TRY76606.1	42.8	1566	757	28	11844	7216	68	1518	0	1175	hypothetical protein TCAL_03493	6832	Eukaryota	Metazoa	Arthropoda	Tigriopus californicus
NODE_658_length_14429_cov_4.174116	TRY61290.1	56.5	1493	469	20	9976	5591	1	1343	0	1592	hypothetical protein TCAL_11146	6832	Eukaryota	Metazoa	Arthropoda	Tigriopus californicus
NODE_659_length_14428_cov_5.663229	CAG9336250.1	40.5	464	255	11	5903	4524	452	898	9.79e-95	343	unnamed protein product	1481888	Eukaryota	0	Ciliophora	Blepharisma stoltei
NODE_660_length_14401_cov_3.706469	TRY73339.1	40.7	241	94	4	1581	2291	953	1148	1.98e-40	179	hypothetical protein TCAL_05560	6832	Eukaryota	Metazoa	Arthropoda	Tigriopus californicus
NODE_661_length_14403_cov_5.715372	KAA0194829.1	35.6	250	97	3	4493	3744	12	197	6.85e-35	145	hypothetical protein HAZT_HAZT000155	294128	Eukaryota	Metazoa	Arthropoda	Hyalella azteca
NODE_663_length_14404_cov_4.949117	OMJ67863.1	47.5	444	187	12	2424	1123	19	426	3.63e-87	305	hypothetical protein SteCoe_34856	5963	Eukaryota	0	Ciliophora	Stentor coeruleus
NODE_664_length_14353_cov_4.336009	TRY71160.1	75.7	136	28	1	11916	12308	659	794	1e-22	120	hypothetical protein TCAL_05415, partial	6832	Eukaryota	Metazoa	Arthropoda	Tigriopus californicus
NODE_665_length_14383_cov_4.205347	TRY74606.1	71.9	363	80	6	5358	4282	450	794	7.62e-148	506	hypothetical protein TCAL_00771, partial	6832	Eukaryota	Metazoa	Arthropoda	Tigriopus californicus
NODE_666_length_14403_cov_8.023105	CAD8163399.1	34.6	859	491	24	13891	11456	45	879	5.49e-127	441	unnamed protein product	43137	Eukaryota	0	Ciliophora	Paramecium octaurelia
NODE_667_length_14390_cov_5.378246	TRY70941.1	30.5	899	330	35	10248	7738	171	836	2.28e-44	191	hypothetical protein TCAL_05932	6832	Eukaryota	Metazoa	Arthropoda	Tigriopus californicus
NODE_668_length_14382_cov_2.745880	TRY78293.1	33.6	434	285	2	6036	7328	30	463	4.1e-61	238	hypothetical protein TCAL_06892	6832	Eukaryota	Metazoa	Arthropoda	Tigriopus californicus
NODE_669_length_14395_cov_6.184117	TRY74467.1	64	200	57	4	6965	7564	327	511	8.24e-55	226	hypothetical protein TCAL_08310, partial	6832	Eukaryota	Metazoa	Arthropoda	Tigriopus californicus
NODE_670_length_14385_cov_3.842355	TRY62747.1	44.5	463	195	5	4639	3410	1	454	1.05e-99	345	hypothetical protein TCAL_03591	6832	Eukaryota	Metazoa	Arthropoda	Tigriopus californicus
NODE_672_length_14330_cov_3.309316	TRY70589.1	51.7	458	141	11	6296	7651	8	391	2.17e-121	403	hypothetical protein TCAL_02806	6832	Eukaryota	Metazoa	Arthropoda	Tigriopus californicus
NODE_674_length_14377_cov_6.916084	XP_031472658.1	86.4	132	14	1	2263	2646	18	149	6.58e-67	235	LOW QUALITY PROTEIN: 40S ribosomal protein S12-like	210225	Eukaryota	Viridiplantae	Streptophyta	Nymphaea colorata
NODE_675_length_14356_cov_4.269250	TRY75245.1	30.1	1271	368	44	4255	8031	284	1046	3.77e-74	284	hypothetical protein TCAL_01671	6832	Eukaryota	Metazoa	Arthropoda	Tigriopus californicus
NODE_676_length_14342_cov_3.882073	TRY78786.1	84.8	264	33	1	12406	13176	1	264	8.08e-123	422	hypothetical protein TCAL_11803	6832	Eukaryota	Metazoa	Arthropoda	Tigriopus californicus
NODE_677_length_14368_cov_4.237982	MCH2216653.1	80	921	183	1	2773	14	1	921	0	1390	efflux RND transporter permease subunit	2021391	Bacteria	0	Bacteroidetes	Flavobacteriales bacterium
NODE_678_length_14339_cov_3.278054	TRY68434.1	33.8	210	87	3	6959	7588	209	366	1.11e-19	108	hypothetical protein TCAL_01364	6832	Eukaryota	Metazoa	Arthropoda	Tigriopus californicus
NODE_679_length_14359_cov_3.890141	WP_243613812.1	99.9	783	1	0	12530	10182	1	783	0	1507	outer membrane protein assembly factor BamA	254406	Bacteria	0	Proteobacteria	Shimia aestuarii
NODE_680_length_14333_cov_6.125123	QQP50198.1	85.2	61	9	0	5868	6050	1	61	5.8e-23	106	Uncharacterized protein FKW44_011121, partial	217165	Eukaryota	Metazoa	Arthropoda	Caligus rogercresseyi
NODE_681_length_14346_cov_4.606349	MCB9245507.1	53.4	401	177	5	1	1182	442	839	2.83e-131	448	outer membrane protein assembly factor BamA	2021391	Bacteria	0	Bacteroidetes	Flavobacteriales bacterium
NODE_682_length_14333_cov_3.891134	CAD8118041.1	42	460	252	9	10029	8674	33	485	2.8e-96	333	unnamed protein product	65129	Eukaryota	0	Ciliophora	Paramecium sonneborni
NODE_684_length_14292_cov_4.283108	TRY72625.1	74.1	278	52	1	5696	6529	42	299	1.11e-124	413	hypothetical protein TCAL_03948	6832	Eukaryota	Metazoa	Arthropoda	Tigriopus californicus
NODE_685_length_14319_cov_4.022258	MCE8522285.1	99.6	671	3	0	5926	7938	1	671	0	1262	biotin/lipoyl-binding protein	89184	Bacteria	0	Proteobacteria	Ruegeria pomeroyi
NODE_686_length_14296_cov_4.191824	ACA03522.1	52.9	403	37	2	12209	11001	172	421	2.23e-105	363	mitochondrial heat shock protein 60	158387	Eukaryota	Metazoa	Arthropoda	Tigriopus japonicus
NODE_687_length_14273_cov_3.896450	XP_027547491.1	71.1	408	88	7	8409	7231	84	476	1.47e-159	515	actin, cytoplasmic 2 isoform X1	114329	Eukaryota	Metazoa	Chordata	Neopelma chrysocephalum
NODE_688_length_14295_cov_6.340695	XP_031472567.1	64.8	406	129	2	7362	6145	20	411	2.6e-174	555	LOW QUALITY PROTEIN: tryptophan--tRNA ligase, cytoplasmic-like	210225	Eukaryota	Viridiplantae	Streptophyta	Nymphaea colorata
NODE_689_length_14292_cov_5.828350	CAD8044268.1	68.8	186	55	2	9400	9957	161	343	2.53e-78	276	unnamed protein product	5886	Eukaryota	0	Ciliophora	Paramecium primaurelia
NODE_690_length_14284_cov_4.018519	TRY67179.1	29.1	738	345	17	4756	2543	115	674	7.73e-58	237	hypothetical protein TCAL_02284	6832	Eukaryota	Metazoa	Arthropoda	Tigriopus californicus
NODE_691_length_14262_cov_5.604327	XP_040583913.1	46.1	586	265	18	3472	5115	5	577	5.75e-138	457	casein kinase I-like	72036	Eukaryota	Metazoa	Arthropoda	Lepeophtheirus salmonis
NODE_693_length_14196_cov_4.308702	TRY62146.1	38	1251	483	26	2659	6273	252	1256	6.97e-153	529	hypothetical protein TCAL_11305	6832	Eukaryota	Metazoa	Arthropoda	Tigriopus californicus
NODE_694_length_14207_cov_3.982905	TRY77111.1	73	37	10	0	8354	8244	129	165	1.02e-06	63.9	hypothetical protein TCAL_00043	6832	Eukaryota	Metazoa	Arthropoda	Tigriopus californicus
NODE_695_length_14221_cov_3.045956	RNL59697.1	74.2	709	183	0	5661	3535	13	721	0	1091	TonB-dependent receptor	2304603	Bacteria	0	Proteobacteria	Zhongshania marina
NODE_696_length_14188_cov_10.140079	TRY62209.1	35.3	278	119	9	6556	5738	16	237	3.43e-30	135	hypothetical protein TCAL_05728	6832	Eukaryota	Metazoa	Arthropoda	Tigriopus californicus
NODE_697_length_14218_cov_4.720105	MBL4604281.1	85.3	573	84	0	10301	8583	1	573	0	1043	M1 family metallopeptidase	1871037	Bacteria	0	Bacteroidetes	Flavobacteriaceae bacterium
NODE_698_length_14211_cov_4.446936	CAD8087245.1	30.7	495	253	15	1208	2479	500	975	4.86e-45	194	unnamed protein product	5886	Eukaryota	0	Ciliophora	Paramecium primaurelia
NODE_699_length_14204_cov_4.027961	WP_243612990.1	99.5	1222	6	0	7085	10750	1	1222	0	2406	vitamin B12-dependent ribonucleotide reductase	254406	Bacteria	0	Proteobacteria	Shimia aestuarii
NODE_700_length_14172_cov_3.941064	TRY61086.1	40.4	2335	622	51	5658	12584	197	1782	0	1351	hypothetical protein TCAL_07868	6832	Eukaryota	Metazoa	Arthropoda	Tigriopus californicus
NODE_701_length_14187_cov_6.267045	CAD8094409.1	45.7	368	184	4	7401	8477	59	419	1.44e-102	349	unnamed protein product	65129	Eukaryota	0	Ciliophora	Paramecium sonneborni
NODE_702_length_14165_cov_4.064143	TRY61279.1	45.2	2507	998	57	13410	6118	288	2489	0	1633	hypothetical protein TCAL_03692	6832	Eukaryota	Metazoa	Arthropoda	Tigriopus californicus
NODE_703_length_14183_cov_5.665462	XP_001450353.1	59.9	302	111	3	14182	13289	55	350	9e-110	367	hypothetical protein	5888;412030	Eukaryota	0	Ciliophora	Paramecium tetraurelia;Paramecium tetraurelia strain d4-2
NODE_704_length_14169_cov_4.869698	ACO10375.1	64.9	299	101	3	10333	9440	5	300	1.78e-121	398	ADP,ATP carrier protein 3	217165	Eukaryota	Metazoa	Arthropoda	Caligus rogercresseyi
NODE_705_length_14156_cov_4.320704	TRY74433.1	44.2	3105	1265	82	1834	10767	408	3167	0	2051	hypothetical protein TCAL_05026	6832	Eukaryota	Metazoa	Arthropoda	Tigriopus californicus
NODE_708_length_14161_cov_5.559855	XP_004034747.1	34.9	799	440	16	2616	418	6	790	3.36e-125	431	iq motif aaa domain protein	5932	Eukaryota	0	Ciliophora	Ichthyophthirius multifiliis
NODE_709_length_14158_cov_6.466586	CAD8193877.1	54.2	474	196	6	7601	9013	49	504	5.37e-157	509	unnamed protein product	43137	Eukaryota	0	Ciliophora	Paramecium octaurelia
NODE_710_length_14111_cov_4.813730	TRY73064.1	89.5	237	22	1	13979	13278	108	344	1.49e-112	379	hypothetical protein TCAL_10171, partial	6832	Eukaryota	Metazoa	Arthropoda	Tigriopus californicus
NODE_711_length_14106_cov_4.223810	TRY71830.1	59.8	112	39	2	6248	6565	124	235	7.89e-32	150	hypothetical protein TCAL_01071	6832	Eukaryota	Metazoa	Arthropoda	Tigriopus californicus
NODE_712_length_14096_cov_4.695284	TRY74492.1	41.1	506	194	13	5389	6834	812	1237	1.12e-87	329	hypothetical protein TCAL_15654	6832	Eukaryota	Metazoa	Arthropoda	Tigriopus californicus
NODE_713_length_14130_cov_8.264001	WP_132794510.1	43.8	1702	716	26	13755	9214	140	1788	0	1226	peptidoglycan DD-metalloendopeptidase family protein	186571	Bacteria	0	Bacteroidetes	Tenacibaculum skagerrakense
NODE_714_length_14124_cov_4.972948	WP_138534632.1	80.5	313	61	0	11474	10536	1	313	1.03e-163	520	NAD-dependent epimerase/dehydratase family protein	2304626	Bacteria	0	Bacteroidetes	Polaribacter aestuariivivens
NODE_715_length_14103_cov_4.925923	MCH2217429.1	78	828	165	4	6988	9459	1	815	0	1215	DNA translocase FtsK	2021391	Bacteria	0	Bacteroidetes	Flavobacteriales bacterium
NODE_716_length_14106_cov_4.112878	CAD8139346.1	44.7	284	154	2	1393	551	467	750	4.29e-66	254	unnamed protein product	43137	Eukaryota	0	Ciliophora	Paramecium octaurelia
NODE_717_length_14097_cov_5.029815	MBL4605335.1	80.6	581	113	0	3476	1734	1	581	0	951	type VI secretion system tip protein VgrG	1871037	Bacteria	0	Bacteroidetes	Flavobacteriaceae bacterium
NODE_718_length_14070_cov_5.259648	XP_040581713.1	52.1	977	397	14	9903	12752	203	1135	6.1e-286	907	solute carrier family 12 member 3-like	72036	Eukaryota	Metazoa	Arthropoda	Lepeophtheirus salmonis
NODE_719_length_14087_cov_4.852605	XP_031472786.1	44.9	448	135	4	10769	12097	1	341	2.38e-115	382	chromatin assembly factor 1 subunit FAS2-like	210225	Eukaryota	Viridiplantae	Streptophyta	Nymphaea colorata
NODE_720_length_14086_cov_3.642444	WP_243612447.1	99.7	584	2	0	4234	5985	1	584	0	1176	acetolactate synthase 3 large subunit	254406	Bacteria	0	Proteobacteria	Shimia aestuarii
NODE_721_length_14081_cov_3.769280	WP_243611386.1	99.3	413	3	0	5549	6787	1	413	1.55e-267	822	FAD-binding oxidoreductase	254406	Bacteria	0	Proteobacteria	Shimia aestuarii
NODE_722_length_14072_cov_5.310111	CAD8099520.1	40.5	1046	522	18	6376	3455	57	1074	2.9e-210	688	unnamed protein product	65129	Eukaryota	0	Ciliophora	Paramecium sonneborni
NODE_723_length_14070_cov_4.014722	CAD8056196.1	29.6	995	593	26	7250	4479	15	973	1.92e-113	400	unnamed protein product	5886	Eukaryota	0	Ciliophora	Paramecium primaurelia
NODE_724_length_14068_cov_4.587062	XP_004032064.1	34.2	695	416	15	9628	11634	323	1002	5.09e-97	353	p-type ATPase, putative	5932	Eukaryota	0	Ciliophora	Ichthyophthirius multifiliis
NODE_725_length_13988_cov_3.083131	TRY74474.1	61.9	42	16	0	13648	13773	20	61	5.57e-09	67	hypothetical protein TCAL_16807	6832	Eukaryota	Metazoa	Arthropoda	Tigriopus californicus
NODE_727_length_14046_cov_5.087156	XP_001018055.3	31.8	683	412	17	9951	7954	53	698	5.19e-71	271	zinc finger, C3HC4 type (RING finger) protein	312017	Eukaryota	0	Ciliophora	Tetrahymena thermophila SB210
NODE_728_length_13986_cov_4.048735	TRY79723.1	38	395	169	10	13781	12639	369	701	2.24e-44	190	hypothetical protein TCAL_13096	6832	Eukaryota	Metazoa	Arthropoda	Tigriopus californicus
NODE_729_length_14027_cov_3.919785	WP_109405293.1	75.4	978	234	3	8195	5265	1	972	0	1499	SusC/RagA family TonB-linked outer membrane protein	2100726	Bacteria	0	Bacteroidetes	Polaribacter aquimarinus
NODE_730_length_14027_cov_3.884301	WP_243614816.1	99.9	774	1	0	14027	11706	101	874	0	1497	pyruvate, phosphate dikinase	254406	Bacteria	0	Proteobacteria	Shimia aestuarii
NODE_731_length_14022_cov_8.035217	TRY70115.1	83	569	70	8	12684	10993	1	547	1.55e-280	866	hypothetical protein TCAL_01196	6832	Eukaryota	Metazoa	Arthropoda	Tigriopus californicus
NODE_732_length_14016_cov_4.068656	WP_243612664.1	100	601	0	0	11218	9416	1	601	0	1209	succinate dehydrogenase flavoprotein subunit	254406	Bacteria	0	Proteobacteria	Shimia aestuarii
NODE_733_length_13976_cov_4.486616	TRY75593.1	61.2	152	52	3	7791	7351	122	271	8.43e-43	178	hypothetical protein TCAL_00527	6832	Eukaryota	Metazoa	Arthropoda	Tigriopus californicus
NODE_734_length_14008_cov_7.105448	MCA9352058.1	77.5	573	122	2	10260	8554	1	570	1.42e-275	853	type II/IV secretion system protein	2052139	Bacteria	0	0	Patescibacteria group bacterium
NODE_735_length_13954_cov_3.266729	CAB4058296.1	61.2	49	15	1	2163	2297	106	154	2.22e-07	68.6	unnamed protein product	72036	Eukaryota	Metazoa	Arthropoda	Lepeophtheirus salmonis
NODE_736_length_13999_cov_6.063856	TRY73235.1	65.9	91	15	2	9066	9290	45	135	9.53e-25	115	hypothetical protein TCAL_02560	6832	Eukaryota	Metazoa	Arthropoda	Tigriopus californicus
NODE_737_length_13995_cov_5.869450	MAM71849.1	99.8	509	1	0	11593	10067	1	509	0	1040	hypothetical protein	1913989	Bacteria	0	Proteobacteria	Gammaproteobacteria bacterium
NODE_738_length_13982_cov_4.241927	WP_069674461.1	61.4	856	318	7	11274	8716	47	893	0	1041	T9SS type A sorting domain-containing protein	1336795	Bacteria	0	Bacteroidetes	Formosa sp. Hel3_A1_48
NODE_739_length_13964_cov_4.053976	AHK05658.1	51.3	598	268	11	3104	4879	22	602	4.64e-172	557	ATP-binding cassette transporter sub-family D member 4 isoform X2	158387	Eukaryota	Metazoa	Arthropoda	Tigriopus japonicus
NODE_740_length_13962_cov_7.887288	OMJ93826.1	42.7	321	172	4	11951	12886	170	487	4.02e-69	255	hypothetical protein SteCoe_3152	5963	Eukaryota	0	Ciliophora	Stentor coeruleus
NODE_741_length_13961_cov_3.720398	WP_243612579.1	98.9	609	7	0	7917	6091	1	609	0	1229	hypothetical protein	254406	Bacteria	0	Proteobacteria	Shimia aestuarii
NODE_742_length_13879_cov_3.294007	TRY72285.1	58.5	82	33	1	6580	6335	255	335	4.09e-20	112	hypothetical protein TCAL_13309	6832	Eukaryota	Metazoa	Arthropoda	Tigriopus californicus
NODE_743_length_13910_cov_3.998054	TRY72252.1	82.7	98	17	0	1829	1536	123	220	1.11e-41	183	hypothetical protein TCAL_00211	6832	Eukaryota	Metazoa	Arthropoda	Tigriopus californicus
NODE_745_length_13903_cov_3.531708	XP_040573048.1	69.4	121	32	2	9607	9248	4	120	4.84e-36	147	uncharacterized protein LOC121122106	72036	Eukaryota	Metazoa	Arthropoda	Lepeophtheirus salmonis
NODE_746_length_13931_cov_4.435398	WP_120199445.1	83.9	870	139	1	5235	2629	1	870	0	1478	alanine--tRNA ligase	1230530	Bacteria	0	Bacteroidetes	Ichthyenterobacterium magnum
NODE_747_length_13921_cov_31.530571	TRY61191.1	38.3	1078	467	36	2064	5180	321	1239	4.26e-144	502	hypothetical protein TCAL_05688	6832	Eukaryota	Metazoa	Arthropoda	Tigriopus californicus
NODE_748_length_13920_cov_5.641392	TRY72994.1	92.5	253	19	0	7778	8536	1224	1476	1.5e-136	492	hypothetical protein TCAL_01878	6832	Eukaryota	Metazoa	Arthropoda	Tigriopus californicus
NODE_749_length_13892_cov_8.679211	KII70465.1	55	1025	434	10	9931	6917	241	1258	0	1118	Transposon Ty3-G Gag-Pol polyprotein	669202	Eukaryota	Metazoa	Cnidaria	Thelohanellus kitauei
NODE_750_length_13881_cov_4.416859	XP_025833840.1	73.1	78	21	0	7987	7754	11	88	3.77e-31	132	zinc finger protein 358-like isoform X2	224129	Eukaryota	Metazoa	Arthropoda	Agrilus planipennis
NODE_751_length_13925_cov_5.956500	CAD7225896.1	37	1215	692	33	6004	2480	683	1863	4.78e-202	703	unnamed protein product	163714	Eukaryota	Metazoa	Arthropoda	Cyprideis torosa
NODE_752_length_13901_cov_3.728226	TRY71891.1	94.4	71	4	0	7839	7627	1401	1471	1.38e-25	131	hypothetical protein TCAL_12113	6832	Eukaryota	Metazoa	Arthropoda	Tigriopus californicus
NODE_753_length_13881_cov_3.975781	TRY67460.1	27.5	761	382	30	10813	12933	260	904	9.38e-25	128	hypothetical protein TCAL_05278	6832	Eukaryota	Metazoa	Arthropoda	Tigriopus californicus
NODE_754_length_13870_cov_3.251663	EAT41754.1	35.8	190	70	5	3533	4090	135	276	3.94e-19	103	AAEL006632-PD	7159	Eukaryota	Metazoa	Arthropoda	Aedes aegypti
NODE_755_length_13871_cov_3.592753	KAH0505958.1	44.5	371	143	9	2495	3532	84	416	8.69e-74	273	Serine hydroxymethyltransferase, cytosolic	79684	Eukaryota	Metazoa	Chordata	Microtus ochrogaster
NODE_758_length_13856_cov_3.689773	QQP38711.1	34.9	324	194	6	2255	3196	153	469	3.83e-41	172	Uncharacterized protein FKW44_019369	217165	Eukaryota	Metazoa	Arthropoda	Caligus rogercresseyi
NODE_759_length_13876_cov_6.323139	XP_001424324.1	69.1	619	185	3	8069	9907	5	623	1.75e-271	845	hypothetical protein	5888;412030	Eukaryota	0	Ciliophora	Paramecium tetraurelia;Paramecium tetraurelia strain d4-2
NODE_760_length_13853_cov_4.727424	TRY73642.1	57.9	57	22	1	3721	3891	121	175	1.7e-09	73.2	hypothetical protein TCAL_11750	6832	Eukaryota	Metazoa	Arthropoda	Tigriopus californicus
NODE_761_length_13868_cov_9.652454	TRY75830.1	54.4	1237	463	18	11697	8191	284	1487	0	1131	hypothetical protein TCAL_08567	6832	Eukaryota	Metazoa	Arthropoda	Tigriopus californicus
NODE_762_length_13865_cov_5.755512	XP_040583000.1	63.4	161	59	0	2674	3156	62	222	9.13e-60	223	UDP-glucose 4-epimerase-like isoform X5	72036	Eukaryota	Metazoa	Arthropoda	Lepeophtheirus salmonis
NODE_763_length_13845_cov_5.598186	XP_037784014.1	97.7	43	1	0	1541	1413	99	141	1.33e-18	97.4	protein still life, isoform SIF type 1-like	6687	Eukaryota	Metazoa	Arthropoda	Penaeus monodon
NODE_764_length_13838_cov_4.485882	TRY69492.1	43.4	1598	552	27	5930	1392	566	1895	7.66e-301	999	hypothetical protein TCAL_10753	6832	Eukaryota	Metazoa	Arthropoda	Tigriopus californicus
NODE_765_length_13832_cov_4.647712	TRY67533.1	54.4	125	32	5	12041	11670	129	229	1.54e-15	94.4	hypothetical protein TCAL_03302	6832	Eukaryota	Metazoa	Arthropoda	Tigriopus californicus
NODE_766_length_13831_cov_7.213046	XP_023320226.1	36.6	1016	369	25	5553	2557	731	1488	2.75e-168	577	transcriptional repressor NF-X1-like	88015	Eukaryota	Metazoa	Arthropoda	Eurytemora affinis
NODE_767_length_13842_cov_3.884926	CAD8119319.1	51.2	601	292	1	622	2424	59	658	8.35e-150	504	unnamed protein product	65129	Eukaryota	0	Ciliophora	Paramecium sonneborni
NODE_768_length_13803_cov_3.578112	TRY61521.1	24.6	358	234	9	8573	7548	164	501	2.62e-15	95.5	hypothetical protein TCAL_02109	6832	Eukaryota	Metazoa	Arthropoda	Tigriopus californicus
NODE_769_length_13798_cov_8.792634	GBL66044.1	25.1	422	281	11	5019	6260	28	422	5.19e-25	124	Uncharacterized protein F54H12.2	182803	Eukaryota	Metazoa	Arthropoda	Araneus ventricosus
NODE_770_length_13809_cov_6.197713	XP_001010920.1	57.8	628	240	4	3071	4936	1	609	5.01e-240	754	WD domain, G-beta repeat protein	312017	Eukaryota	0	Ciliophora	Tetrahymena thermophila SB210
NODE_771_length_13792_cov_5.288328	CDW76845.1	46.1	482	244	5	5215	6627	16	492	1.77e-121	418	dynamin-like protein	5949	Eukaryota	0	Ciliophora	Stylonychia lemnae
NODE_772_length_13777_cov_4.456401	TRY72276.1	62.2	845	289	9	4865	7378	2	823	0	1063	hypothetical protein TCAL_08597	6832	Eukaryota	Metazoa	Arthropoda	Tigriopus californicus
NODE_773_length_13771_cov_4.866701	CAF1503718.1	75.3	77	18	1	3182	2952	41	116	2.72e-29	127	unnamed protein product, partial	392033	Eukaryota	Metazoa	Rotifera	Rotaria sordida
NODE_774_length_13764_cov_5.718200	XP_023330672.1	42.7	358	193	5	13185	12136	14	367	3.22e-86	300	uncharacterized protein LOC111703052 isoform X1	88015	Eukaryota	Metazoa	Arthropoda	Eurytemora affinis
NODE_775_length_13761_cov_4.250073	WP_243614045.1	99	799	8	0	5057	2661	1	799	0	1560	phenylalanine--tRNA ligase subunit beta	254406	Bacteria	0	Proteobacteria	Shimia aestuarii
NODE_776_length_13756_cov_4.332164	MBD3231854.1	30.6	206	129	3	806	1405	66	263	7.08e-18	100	hypothetical protein	2030827	Bacteria	0	0	Candidatus Dependentiae bacterium
NODE_777_length_13746_cov_5.064013	MBL4604186.1	83.3	437	73	0	1802	492	1	437	2.28e-232	723	insulinase family protein	1871037	Bacteria	0	Bacteroidetes	Flavobacteriaceae bacterium
NODE_778_length_13736_cov_4.930976	MBG0744846.1	27.6	1365	846	43	3626	7528	458	1744	1.31e-100	375	DDE-type integrase/transposase/recombinase	2787621	Bacteria	0	Cyanobacteria	Cylindrospermopsis raciborskii KL1
NODE_780_length_13737_cov_4.161859	MBD3273222.1	65.6	605	199	4	2105	3916	196	792	8.14e-225	717	RNA polymerase sigma factor RpoD	2030827	Bacteria	0	0	Candidatus Dependentiae bacterium
NODE_781_length_13707_cov_3.265402	XP_013784052.1	64.9	228	62	1	5353	6036	81	290	1.63e-83	291	glycerol-3-phosphate dehydrogenase	6850	Eukaryota	Metazoa	Arthropoda	Limulus polyphemus
NODE_782_length_13704_cov_5.375440	TRY69067.1	33.9	292	155	5	9334	8507	10	279	1.75e-39	162	hypothetical protein TCAL_11282	6832	Eukaryota	Metazoa	Arthropoda	Tigriopus californicus
NODE_783_length_13646_cov_4.269406	XP_023227865.1	34.9	241	99	8	821	1531	19	205	2.28e-24	118	TIP41-like protein	218467	Eukaryota	Metazoa	Arthropoda	Centruroides sculpturatus
NODE_784_length_13706_cov_4.213442	XP_001459825.1	63.7	353	128	0	251	1309	49	401	7.49e-136	447	hypothetical protein	5888;412030	Eukaryota	0	Ciliophora	Paramecium tetraurelia;Paramecium tetraurelia strain d4-2
NODE_785_length_13706_cov_4.135887	WP_243613203.1	99.8	615	1	0	3835	5679	1	615	0	1244	pilus assembly protein	254406	Bacteria	0	Proteobacteria	Shimia aestuarii
NODE_786_length_13688_cov_4.722801	XP_040579550.1	59	1191	283	10	11115	7555	261	1250	0	1320	coatomer subunit alpha-like isoform X1	72036	Eukaryota	Metazoa	Arthropoda	Lepeophtheirus salmonis
NODE_787_length_13661_cov_3.576626	TRY61805.1	50	82	38	1	6626	6381	24	102	1.07e-11	77	hypothetical protein TCAL_17227	6832	Eukaryota	Metazoa	Arthropoda	Tigriopus californicus
NODE_788_length_13678_cov_4.356297	EYD77338.1	55.8	1350	451	13	7559	11575	1	1215	0	1337	hypothetical protein Rumeso_01045	442562	Bacteria	0	Proteobacteria	Rubellimicrobium mesophilum DSM 19309
NODE_789_length_13674_cov_5.183496	XP_001026848.1	47.2	301	156	3	2563	1664	105	403	1.04e-75	276	Serine/Threonine kinase domain protein	312017	Eukaryota	0	Ciliophora	Tetrahymena thermophila SB210
NODE_790_length_13650_cov_3.738763	TRY71808.1	36.8	304	172	7	9988	10875	554	845	1.27e-42	185	hypothetical protein TCAL_05302	6832	Eukaryota	Metazoa	Arthropoda	Tigriopus californicus
NODE_791_length_13660_cov_4.288153	TRY77828.1	45.4	919	406	18	7006	4394	34	904	5.9e-208	674	hypothetical protein TCAL_07834	6832	Eukaryota	Metazoa	Arthropoda	Tigriopus californicus
NODE_792_length_13628_cov_3.675964	TRY69426.1	27.7	1446	415	40	8519	12466	577	1521	3.73e-60	244	hypothetical protein TCAL_13190	6832	Eukaryota	Metazoa	Arthropoda	Tigriopus californicus
NODE_793_length_13645_cov_3.319570	TRY61169.1	38.2	922	313	27	12279	9547	513	1188	2.15e-140	486	hypothetical protein TCAL_05853	6832	Eukaryota	Metazoa	Arthropoda	Tigriopus californicus
NODE_794_length_13621_cov_3.609720	TRY68644.1	72.8	364	69	3	12023	10932	11	344	1.85e-163	521	hypothetical protein TCAL_07688	6832	Eukaryota	Metazoa	Arthropoda	Tigriopus californicus
NODE_795_length_13624_cov_4.206422	TRY63981.1	53	483	150	5	10375	8948	1	413	6.71e-143	465	hypothetical protein TCAL_00319	6832	Eukaryota	Metazoa	Arthropoda	Tigriopus californicus
NODE_796_length_13656_cov_4.190809	WP_243611486.1	99.8	510	1	0	210	1739	1	510	0	1001	AAA family ATPase	254406	Bacteria	0	Proteobacteria	Shimia aestuarii
NODE_797_length_13626_cov_3.948000	TRY75693.1	48.2	452	198	11	3101	4369	116	560	4.98e-106	370	hypothetical protein TCAL_04782	6832	Eukaryota	Metazoa	Arthropoda	Tigriopus californicus
NODE_798_length_13648_cov_3.672242	CAB4056037.1	84.8	369	56	0	7995	6889	59	427	3.57e-209	655	CASK	72036	Eukaryota	Metazoa	Arthropoda	Lepeophtheirus salmonis
NODE_799_length_13622_cov_4.125571	GIZ02730.1	58	207	52	2	12913	12293	1	172	2.44e-64	230	histone chaperone asf1	172846	Eukaryota	Metazoa	Arthropoda	Caerostris extrusa
NODE_800_length_13629_cov_4.501181	WP_120199488.1	83.8	883	136	3	9899	12544	1	877	0	1510	valine--tRNA ligase	1230530	Bacteria	0	Bacteroidetes	Ichthyenterobacterium magnum
NODE_801_length_13607_cov_4.143838	TRY70720.1	47.7	287	101	12	9190	8363	803	1051	4.13e-45	194	hypothetical protein TCAL_05187, partial	6832	Eukaryota	Metazoa	Arthropoda	Tigriopus californicus
NODE_803_length_13613_cov_4.719592	TRY79169.1	86.8	536	48	1	10116	11723	536	1048	7.3e-297	940	hypothetical protein TCAL_09988	6832	Eukaryota	Metazoa	Arthropoda	Tigriopus californicus
NODE_804_length_13609_cov_5.372894	XP_004027553.1	58.6	237	85	3	6835	6134	7	233	1.3e-77	275	protein kinase domain protein, partial	5932	Eukaryota	0	Ciliophora	Ichthyophthirius multifiliis
NODE_805_length_13536_cov_3.368514	TRY70871.1	38.2	1284	654	29	10730	7011	511	1698	3.18e-241	798	hypothetical protein TCAL_02902	6832	Eukaryota	Metazoa	Arthropoda	Tigriopus californicus
NODE_806_length_13606_cov_7.503363	XP_004030253.1	54.5	949	387	10	9413	6642	62	990	5.93e-304	955	hypothetical protein IMG5_164760	5932	Eukaryota	0	Ciliophora	Ichthyophthirius multifiliis
NODE_807_length_13556_cov_3.088420	TRY70597.1	32.8	354	171	14	3380	2403	202	516	1.75e-26	130	hypothetical protein TCAL_11541	6832	Eukaryota	Metazoa	Arthropoda	Tigriopus californicus
NODE_808_length_13554_cov_4.063444	TNV80462.1	48.1	154	79	1	2720	3178	241	394	2.36e-27	133	hypothetical protein FGO68_gene3147	5974	Eukaryota	0	Ciliophora	Halteria grandinella
NODE_809_length_13559_cov_3.698711	TRY70248.1	59.3	589	140	8	7020	5305	847	1352	6.98e-189	634	hypothetical protein TCAL_11613, partial	6832	Eukaryota	Metazoa	Arthropoda	Tigriopus californicus
NODE_810_length_13572_cov_4.899681	CDW88132.1	54.3	890	393	5	851	3496	166	1049	1.12e-287	909	pre-mrna-splicing factor atp-dependent rna helicase dhx16-like	5949	Eukaryota	0	Ciliophora	Stylonychia lemnae
NODE_811_length_13552_cov_3.176737	VVW86436.1	43.4	99	53	1	13082	13369	7	105	1.01e-14	84.7	unnamed protein product, partial	210225	Eukaryota	Viridiplantae	Streptophyta	Nymphaea colorata
NODE_812_length_13556_cov_5.581126	XP_001013191.1	29	286	168	8	10442	9669	13	291	2.02e-18	103	LITAF-like zinc ribbon domain protein	312017	Eukaryota	0	Ciliophora	Tetrahymena thermophila SB210
NODE_814_length_13524_cov_4.025300	XP_035783124.1	84.5	433	67	0	6188	4890	1	433	7.13e-238	741	signal recognition particle 54 kDa protein-like	7167	Eukaryota	Metazoa	Arthropoda	Anopheles albimanus
NODE_815_length_13552_cov_4.429239	XP_001031877.2	41.1	404	202	12	1530	2666	25	417	1.27e-69	267	ser/thr phosphatase family protein	312017	Eukaryota	0	Ciliophora	Tetrahymena thermophila SB210
NODE_817_length_13539_cov_5.757929	TRY61912.1	47.3	1933	796	32	5649	1	156	1915	0	1119	hypothetical protein TCAL_08461, partial	6832	Eukaryota	Metazoa	Arthropoda	Tigriopus californicus
NODE_818_length_13532_cov_3.825046	XP_001451858.1	45.6	261	136	3	6128	6892	113	373	1.48e-69	253	hypothetical protein	5888;412030	Eukaryota	0	Ciliophora	Paramecium tetraurelia;Paramecium tetraurelia strain d4-2
NODE_819_length_13530_cov_6.969524	XP_001007748.2	74.5	251	63	1	3921	3169	7	256	1.23e-105	357	26S protease regulatory subunit 6B	312017	Eukaryota	0	Ciliophora	Tetrahymena thermophila SB210
NODE_820_length_13487_cov_3.773647	XP_040570030.1	93.6	109	5	1	5246	5566	94	202	2.08e-52	200	band 7 protein AGAP004871-like isoform X2	72036	Eukaryota	Metazoa	Arthropoda	Lepeophtheirus salmonis
NODE_821_length_13505_cov_5.438086	TRY74549.1	45.9	255	26	2	1174	410	47	189	3.82e-42	185	hypothetical protein TCAL_01344	6832	Eukaryota	Metazoa	Arthropoda	Tigriopus californicus
NODE_822_length_13514_cov_3.936891	WP_243613556.1	99.8	923	2	0	1630	4398	1	923	0	1848	formate dehydrogenase subunit alpha	254406	Bacteria	0	Proteobacteria	Shimia aestuarii
NODE_823_length_13467_cov_3.129419	TRY68773.1	35.9	819	208	32	7496	9715	82	662	9.51e-48	202	hypothetical protein TCAL_06197	6832	Eukaryota	Metazoa	Arthropoda	Tigriopus californicus
NODE_824_length_13504_cov_4.930395	TRY77985.1	40.7	3484	1876	29	10424	36	2645	5954	0	2322	hypothetical protein TCAL_12176	6832	Eukaryota	Metazoa	Arthropoda	Tigriopus californicus
NODE_825_length_13501_cov_3.908522	MBD3272757.1	61.2	410	157	1	3342	2119	12	421	1.31e-157	507	cell division protein FtsA	2030827	Bacteria	0	0	Candidatus Dependentiae bacterium
NODE_826_length_13492_cov_4.528140	WP_243612747.1	98.9	524	6	0	10367	8796	1	524	0	1036	GMC family oxidoreductase	254406	Bacteria	0	Proteobacteria	Shimia aestuarii
NODE_827_length_13489_cov_3.604757	KRX01572.1	51.9	260	123	1	6540	5767	106	365	3.59e-75	269	Protein kinase-like domain	266149	Eukaryota	0	Ciliophora	Pseudocohnilembus persalinus
NODE_830_length_13453_cov_4.006722	RZF43349.1	60.5	38	15	0	7461	7574	34	71	5.02e-05	57.4	hypothetical protein LSTR_LSTR001610	195883	Eukaryota	Metazoa	Arthropoda	Laodelphax striatellus
NODE_831_length_13464_cov_5.830208	CAD8187123.1	56.3	608	241	7	3005	1230	62	660	7.11e-174	568	unnamed protein product	43137	Eukaryota	0	Ciliophora	Paramecium octaurelia
NODE_832_length_13436_cov_4.477546	TRY62518.1	44.8	840	327	20	4786	2555	10	808	7.02e-170	560	hypothetical protein TCAL_13975	6832	Eukaryota	Metazoa	Arthropoda	Tigriopus californicus
NODE_833_length_13455_cov_4.725221	WP_068702796.1	75.7	580	141	0	7621	5882	1	580	3.16e-290	895	aromatic amino acid hydroxylase	447689	Bacteria	0	Bacteroidetes	Tenacibaculum soleae
NODE_834_length_13441_cov_3.714981	WP_176030438.1	55.3	407	182	0	12106	13326	15	421	7.48e-147	476	glutamate decarboxylase	2736252	Bacteria	0	Bacteroidetes	Aquimarina sp. TRL1
NODE_835_length_13416_cov_4.145648	TRY64149.1	65.2	466	126	3	5441	6778	76	525	6.68e-184	587	hypothetical protein TCAL_04913	6832	Eukaryota	Metazoa	Arthropoda	Tigriopus californicus
NODE_836_length_13417_cov_4.885836	TRY68325.1	44.9	630	134	4	3879	5765	277	694	7.88e-154	524	hypothetical protein TCAL_04678	6832	Eukaryota	Metazoa	Arthropoda	Tigriopus californicus
NODE_837_length_13406_cov_3.667440	TRY73888.1	31.6	746	252	25	3594	5675	74	613	6.19e-44	191	hypothetical protein TCAL_02253	6832	Eukaryota	Metazoa	Arthropoda	Tigriopus californicus
NODE_838_length_13403_cov_3.703126	TRY61776.1	52.4	359	128	4	11565	10540	1	333	4.32e-115	381	hypothetical protein TCAL_08467	6832	Eukaryota	Metazoa	Arthropoda	Tigriopus californicus
NODE_839_length_13390_cov_3.089906	TRY77894.1	26.1	559	149	14	3155	1506	208	511	6.62e-29	139	hypothetical protein TCAL_06168	6832	Eukaryota	Metazoa	Arthropoda	Tigriopus californicus
NODE_840_length_13360_cov_5.905992	XP_013773390.1	34	294	168	7	4699	5565	42	314	3.92e-33	145	retinol dehydrogenase 11-like	6850	Eukaryota	Metazoa	Arthropoda	Limulus polyphemus
NODE_841_length_13367_cov_4.252929	TRY74958.1	57.7	574	207	5	2118	418	37	581	3.16e-214	678	hypothetical protein TCAL_08665	6832	Eukaryota	Metazoa	Arthropoda	Tigriopus californicus
NODE_842_length_13372_cov_4.820388	TRY60952.1	55.2	840	225	13	12541	10025	136	825	1.65e-247	805	hypothetical protein TCAL_11535	6832	Eukaryota	Metazoa	Arthropoda	Tigriopus californicus
NODE_843_length_13383_cov_4.615309	TRY72084.1	41.4	268	40	3	10636	9839	260	412	5.67e-39	175	hypothetical protein TCAL_00199	6832	Eukaryota	Metazoa	Arthropoda	Tigriopus californicus
NODE_844_length_13380_cov_5.366677	TRY79333.1	40.4	1306	485	31	9496	5651	465	1500	3.54e-220	740	hypothetical protein TCAL_06600	6832	Eukaryota	Metazoa	Arthropoda	Tigriopus californicus
NODE_846_length_13331_cov_3.992014	XP_023344514.1	50.3	143	71	0	1585	1157	35	177	1.85e-46	178	snaclec CTL-Eoc125-like	88015	Eukaryota	Metazoa	Arthropoda	Eurytemora affinis
NODE_847_length_13311_cov_5.042502	TRY75255.1	49.8	472	116	8	9429	10844	118	468	3.53e-120	402	hypothetical protein TCAL_10082	6832	Eukaryota	Metazoa	Arthropoda	Tigriopus californicus
NODE_848_length_13328_cov_4.838410	XP_023713342.1	71.8	774	148	7	3938	6217	234	951	0	1046	clathrin heavy chain	105785	Eukaryota	Metazoa	Arthropoda	Cryptotermes secundus
NODE_849_length_13326_cov_4.097497	XP_040569539.1	32.2	1443	548	38	1832	6049	15	1063	7.18e-132	462	cullin-associated NEDD8-dissociated protein 1-like	72036	Eukaryota	Metazoa	Arthropoda	Lepeophtheirus salmonis
NODE_850_length_13314_cov_4.242778	TRY75097.1	35	226	73	7	8150	8815	271	426	1.09e-20	113	hypothetical protein TCAL_00606, partial	6832	Eukaryota	Metazoa	Arthropoda	Tigriopus californicus
NODE_851_length_13335_cov_3.536918	TRY64322.1	58.9	657	246	6	1753	3696	411	1052	4.06e-217	711	hypothetical protein TCAL_03578	6832	Eukaryota	Metazoa	Arthropoda	Tigriopus californicus
NODE_852_length_13328_cov_5.269112	CAG8446270.1	39.4	578	303	10	2510	4126	84	653	8.85e-115	397	5857_t:CDS:2	1213867	Eukaryota	Fungi	Mucoromycota	Diversispora eburnea
NODE_853_length_13326_cov_4.528226	TRY74734.1	62.1	767	238	7	60	2351	1717	2433	1.61e-282	954	hypothetical protein TCAL_01609	6832	Eukaryota	Metazoa	Arthropoda	Tigriopus californicus
NODE_854_length_13323_cov_5.408727	XP_001450491.1	59.6	354	132	3	32	1063	837	1189	1.06e-118	421	hypothetical protein	5888;412030	Eukaryota	0	Ciliophora	Paramecium tetraurelia;Paramecium tetraurelia strain d4-2
NODE_855_length_13263_cov_3.024011	TRY71922.1	58.9	285	93	4	3558	4412	344	604	1.94e-93	349	hypothetical protein TCAL_12237	6832	Eukaryota	Metazoa	Arthropoda	Tigriopus californicus
NODE_856_length_13299_cov_4.817674	XP_023333628.1	64	136	49	0	12584	12991	980	1115	5.12e-45	196	dynein beta chain, ciliary-like	88015	Eukaryota	Metazoa	Arthropoda	Eurytemora affinis
NODE_857_length_13312_cov_4.170369	TRY61318.1	37.7	2971	838	60	11635	2825	119	2110	0	1491	hypothetical protein TCAL_03698	6832	Eukaryota	Metazoa	Arthropoda	Tigriopus californicus
NODE_858_length_13272_cov_3.187387	TRY68635.1	26.7	416	248	16	12639	11470	425	809	5.98e-24	125	hypothetical protein TCAL_08884	6832	Eukaryota	Metazoa	Arthropoda	Tigriopus californicus
NODE_859_length_13207_cov_3.734685	TRY70459.1	90.6	64	6	0	6553	6744	112	175	2.04e-27	123	hypothetical protein TCAL_17334	6832	Eukaryota	Metazoa	Arthropoda	Tigriopus californicus
NODE_860_length_13252_cov_3.847313	XP_023327274.1	41.8	543	269	16	5612	3996	48	547	2.2e-97	339	asparagine synthetase domain-containing protein 1-like	88015	Eukaryota	Metazoa	Arthropoda	Eurytemora affinis
NODE_861_length_13262_cov_2.895131	PBC27693.1	22.3	381	215	16	1871	930	1488	1854	0.000574	60.1	Neuron navigator	94128	Eukaryota	Metazoa	Arthropoda	Apis cerana cerana
NODE_862_length_13257_cov_5.194848	WP_015587726.1	25.4	645	404	23	8610	10430	376	981	2.52e-35	163	tetratricopeptide repeat protein	77038;1236908	Bacteria	0	Proteobacteria	Wolbachia endosymbiont of Drosophila simulans;Wolbachia endosymbiont of Drosophila simulans wNo
NODE_863_length_13267_cov_4.603336	PWV08311.1	41.9	391	214	6	10990	12159	28	406	4.61e-72	261	putative histidine ammonia-lyase	5693	Eukaryota	0	Euglenozoa	Trypanosoma cruzi
NODE_864_length_13267_cov_3.850190	WP_243614683.1	99.8	558	1	0	871	2544	1	558	0	1063	30S ribosomal protein S1	254406	Bacteria	0	Proteobacteria	Shimia aestuarii
NODE_865_length_13228_cov_8.454573	TRY71830.1	32.2	199	77	4	7111	7635	508	672	1e-14	95.1	hypothetical protein TCAL_01071	6832	Eukaryota	Metazoa	Arthropoda	Tigriopus californicus
NODE_866_length_13258_cov_28.760640	MCG8032936.1	32.3	1268	730	30	8191	4442	371	1528	2.92e-167	575	DDE-type integrase/transposase/recombinase	2792791	Bacteria	0	Proteobacteria	Candidatus Thiodiazotropha taylori
NODE_867_length_13238_cov_5.110032	TRY69969.1	44.3	522	237	14	10210	8705	305	792	1.25e-85	313	hypothetical protein TCAL_02333	6832	Eukaryota	Metazoa	Arthropoda	Tigriopus californicus
NODE_869_length_13232_cov_7.240973	KRX02423.1	56.6	221	90	2	4340	3684	3	219	8.62e-66	236	hypothetical protein PPERSA_10040	266149	Eukaryota	0	Ciliophora	Pseudocohnilembus persalinus
NODE_870_length_13214_cov_6.756794	XP_001030257.1	53.3	169	72	3	10016	10519	97	259	7.16e-44	174	proliferating cell nuclear antigen	312017	Eukaryota	0	Ciliophora	Tetrahymena thermophila SB210
NODE_871_length_13193_cov_4.924406	TRY75709.1	81.4	199	14	1	4881	5477	315	490	1.96e-89	318	hypothetical protein TCAL_04979	6832	Eukaryota	Metazoa	Arthropoda	Tigriopus californicus
NODE_872_length_13166_cov_3.470879	TRY76919.1	58.8	430	122	8	7426	6260	1	416	1.51e-137	457	hypothetical protein TCAL_06321	6832	Eukaryota	Metazoa	Arthropoda	Tigriopus californicus
NODE_873_length_13185_cov_3.856120	PNF41285.1	50.4	476	170	8	2912	1494	133	545	2.53e-122	412	hypothetical protein B7P43_G01468	105785	Eukaryota	Metazoa	Arthropoda	Cryptotermes secundus
NODE_875_length_13192_cov_6.601951	TRY75603.1	39.9	591	334	9	400	2151	34	610	9.38e-127	447	hypothetical protein TCAL_08568	6832	Eukaryota	Metazoa	Arthropoda	Tigriopus californicus
NODE_876_length_13196_cov_3.635033	XP_001024312.1	61.5	657	250	3	13194	11233	3875	4531	2.33e-233	816	axonemal dynein heavy chain	312017	Eukaryota	0	Ciliophora	Tetrahymena thermophila SB210
NODE_877_length_13192_cov_4.259626	MBP40693.1	85.1	1232	184	0	13131	9436	1	1232	0	2050	cation transporter	1872390	Bacteria	0	Bacteroidetes	Aequorivita sp.
NODE_878_length_13191_cov_3.833994	WP_243613225.1	99.8	631	1	0	4241	6133	1	631	0	1285	acyl-CoA synthetase	254406	Bacteria	0	Proteobacteria	Shimia aestuarii
NODE_880_length_13183_cov_3.831045	XP_040565365.1	33.5	939	504	30	6445	9189	116	958	4.7e-109	387	helicase SEN1-like	72036	Eukaryota	Metazoa	Arthropoda	Lepeophtheirus salmonis
NODE_881_length_13136_cov_3.693764	TRY73161.1	25.6	755	383	23	2933	675	863	1440	1.94e-44	193	hypothetical protein TCAL_02206	6832	Eukaryota	Metazoa	Arthropoda	Tigriopus californicus
NODE_883_length_13159_cov_4.522254	XP_040571043.1	56	409	115	10	2279	1137	65	436	1e-94	327	RNA-binding protein Musashi homolog 2-like isoform X2	72036	Eukaryota	Metazoa	Arthropoda	Lepeophtheirus salmonis
NODE_884_length_13165_cov_5.366061	XP_019637119.1	24.3	210	143	7	2365	1769	85	289	8.77e-05	61.6	PREDICTED: arrestin domain-containing protein 3-like	7741	Eukaryota	Metazoa	Chordata	Branchiostoma belcheri
NODE_886_length_13156_cov_5.518618	CAD8150144.1	64.4	379	135	0	1557	421	7	385	5.79e-156	505	unnamed protein product	43138	Eukaryota	0	Ciliophora	Paramecium pentaurelia
NODE_887_length_13133_cov_3.730875	XP_025414301.1	48.9	1106	443	18	12916	9845	25	1090	0	980	furin-like protease 2 isoform X2	143950	Eukaryota	Metazoa	Arthropoda	Sipha flava
NODE_888_length_13144_cov_5.569067	WP_138950572.1	72.2	681	188	1	10593	8554	17	697	0	1070	alpha-L-fucosidase	2584122	Bacteria	0	Bacteroidetes	Aureibaculum algae
NODE_889_length_13138_cov_5.350605	XP_022796792.1	32.6	580	157	2	9566	11305	105	450	2.96e-94	326	flavin-containing monooxygenase FMO GS-OX3-like	50429	Eukaryota	Metazoa	Cnidaria	Stylophora pistillata
NODE_890_length_13098_cov_2.979154	TRY62655.1	54.2	443	172	3	1706	405	3	423	3.23e-138	466	hypothetical protein TCAL_00869	6832	Eukaryota	Metazoa	Arthropoda	Tigriopus californicus
NODE_891_length_13121_cov_5.645124	XP_004039952.1	66.4	1018	333	5	1111	4149	32	1045	0	1283	nicotinamide nucleotide transhydrogenase, putative	5932	Eukaryota	0	Ciliophora	Ichthyophthirius multifiliis
NODE_892_length_13117_cov_4.427005	TRY69082.1	38.5	2757	1296	57	13112	5034	505	2927	0	1464	hypothetical protein TCAL_09656	6832	Eukaryota	Metazoa	Arthropoda	Tigriopus californicus
NODE_893_length_13094_cov_3.680647	XP_040579894.1	42	262	127	5	8289	9074	108	344	2.24e-41	169	uncharacterized protein LOC121128379	72036	Eukaryota	Metazoa	Arthropoda	Lepeophtheirus salmonis
NODE_894_length_13118_cov_5.703857	XP_001440829.1	44.3	544	287	9	7980	6364	1	533	9.49e-131	437	hypothetical protein	5888;412030	Eukaryota	0	Ciliophora	Paramecium tetraurelia;Paramecium tetraurelia strain d4-2
NODE_895_length_13106_cov_4.116686	TRY71969.1	53.3	1106	368	18	8895	12143	849	1829	0	1065	hypothetical protein TCAL_01144	6832	Eukaryota	Metazoa	Arthropoda	Tigriopus californicus
NODE_896_length_13094_cov_4.699586	TRY63140.1	31	1177	490	27	12826	9371	71	950	1.44e-102	374	hypothetical protein TCAL_00343	6832	Eukaryota	Metazoa	Arthropoda	Tigriopus californicus
NODE_897_length_13084_cov_4.400583	XP_026080433.1	48.1	77	38	1	3335	3565	210	284	2.66e-11	80.1	phenazine biosynthesis-like domain-containing protein	7957	Eukaryota	Metazoa	Chordata	Carassius auratus
NODE_898_length_13099_cov_4.468822	KRX05086.1	46.4	125	67	0	10302	10676	50	174	3.22e-25	117	hypothetical protein PPERSA_06720	266149	Eukaryota	0	Ciliophora	Pseudocohnilembus persalinus
NODE_899_length_13098_cov_5.921742	CAD8044602.1	46.9	326	168	3	2801	3766	189	513	7.19e-87	308	unnamed protein product	5886	Eukaryota	0	Ciliophora	Paramecium primaurelia
NODE_900_length_13086_cov_4.190257	AHK05634.1	23.3	2131	772	59	1293	7547	53	1361	6.66e-78	300	ATP-binding cassette transporter sub-family B member 1	158387	Eukaryota	Metazoa	Arthropoda	Tigriopus japonicus
NODE_901_length_13057_cov_3.664746	XP_040574518.1	59.3	216	70	3	6604	7251	121	318	3.27e-71	255	palmitoyltransferase ZDHHC16-like	72036	Eukaryota	Metazoa	Arthropoda	Lepeophtheirus salmonis
NODE_902_length_13013_cov_4.354008	PSN49836.1	50.6	318	80	4	7490	8437	82	324	5.61e-85	303	Cystathionine beta-synthase	6973	Eukaryota	Metazoa	Arthropoda	Blattella germanica
NODE_903_length_13078_cov_5.153036	XP_014234088.1	31.3	919	296	24	3078	5756	68	677	1.96e-92	331	GMP synthase	7493	Eukaryota	Metazoa	Arthropoda	Trichogramma pretiosum
NODE_904_length_13076_cov_5.638853	TRY73761.1	33.8	154	62	5	947	486	136	249	3.86e-05	63.2	hypothetical protein TCAL_02554	6832	Eukaryota	Metazoa	Arthropoda	Tigriopus californicus
NODE_905_length_13050_cov_4.680289	XP_040578751.1	48	663	263	15	3050	1110	429	1025	3.49e-153	518	LOW QUALITY PROTEIN: sorting nexin-13-like	72036	Eukaryota	Metazoa	Arthropoda	Lepeophtheirus salmonis
NODE_906_length_13065_cov_5.999230	MCA9351888.1	79.7	1233	247	2	4346	8044	1	1230	0	1926	DNA-directed RNA polymerase subunit beta'	2052139	Bacteria	0	0	Patescibacteria group bacterium
NODE_908_length_13061_cov_4.627040	XP_040573567.1	69.7	284	32	3	852	1	6	235	9.93e-114	378	cyclin-dependent kinase 7-like	72036	Eukaryota	Metazoa	Arthropoda	Lepeophtheirus salmonis
NODE_910_length_13039_cov_2.835773	TRY64286.1	52.1	261	117	2	8112	8894	306	558	2.43e-80	298	hypothetical protein TCAL_02614	6832	Eukaryota	Metazoa	Arthropoda	Tigriopus californicus
NODE_911_length_13022_cov_3.566531	XP_026469183.1	40.3	129	58	4	7950	7621	254	382	9.29e-11	81.6	zinc finger protein on ecdysone puffs	7515	Eukaryota	Metazoa	Arthropoda	Ctenocephalides felis
NODE_913_length_13046_cov_4.256843	CAD8179533.1	46.1	514	266	2	9708	11249	5	507	2.65e-140	461	unnamed protein product	43138	Eukaryota	0	Ciliophora	Paramecium pentaurelia
NODE_914_length_13042_cov_5.322767	TNV76135.1	58.2	263	103	1	5903	5115	1	256	1.27e-92	313	hypothetical protein FGO68_gene16883	5974	Eukaryota	0	Ciliophora	Halteria grandinella
NODE_915_length_13031_cov_4.107837	TRY71809.1	71.9	1288	186	8	4426	8286	1127	2239	0	1647	hypothetical protein TCAL_05303	6832	Eukaryota	Metazoa	Arthropoda	Tigriopus californicus
NODE_916_length_13018_cov_4.027156	TRY61257.1	35.9	959	388	37	4437	1687	236	1009	1.84e-80	304	hypothetical protein TCAL_14919	6832	Eukaryota	Metazoa	Arthropoda	Tigriopus californicus
NODE_918_length_13021_cov_5.235553	XP_001455816.1	42.4	623	286	16	3294	1594	8	613	5.29e-117	398	hypothetical protein	5888;412030	Eukaryota	0	Ciliophora	Paramecium tetraurelia;Paramecium tetraurelia strain d4-2
NODE_919_length_12994_cov_3.715323	XP_018573955.1	61.3	537	160	5	12216	10615	4	495	3.37e-207	655	threonylcarbamoyladenosine tRNA methylthiotransferase	217634	Eukaryota	Metazoa	Arthropoda	Anoplophora glabripennis
NODE_920_length_13014_cov_8.447090	XP_043487840.1	20.5	356	254	8	7875	8891	26	369	1.85e-09	75.9	uncharacterized protein LOC122514827	30207	Eukaryota	Metazoa	Arthropoda	Polistes fuscatus
NODE_921_length_13011_cov_8.420752	WP_085755013.1	32	400	245	7	10928	9765	20	404	3.96e-54	210	DUF4139 domain-containing protein	1941349	Bacteria	0	Planctomycetes	Sedimentisphaera salicampi
NODE_922_length_12995_cov_5.136736	XP_023334220.1	52.7	391	158	5	10588	11733	569	941	2.89e-99	358	serine/threonine-protein phosphatase 4 regulatory subunit 1-like isoform X2	88015	Eukaryota	Metazoa	Arthropoda	Eurytemora affinis
NODE_923_length_12986_cov_4.817064	TRY68946.1	35.1	939	410	33	1934	4450	624	1463	5.63e-93	351	hypothetical protein TCAL_03771	6832	Eukaryota	Metazoa	Arthropoda	Tigriopus californicus
NODE_924_length_12996_cov_5.536110	TNV72183.1	47.8	113	57	1	2309	2641	32	144	1.07e-23	113	hypothetical protein FGO68_gene4144	5974	Eukaryota	0	Ciliophora	Halteria grandinella
NODE_925_length_12992_cov_30.961827	MBC6498041.1	41.2	1139	537	29	1	3270	159	1213	4.07e-242	783	hypothetical protein	2653680	Bacteria	0	Proteobacteria	Alphaproteobacteria bacterium GM7ARS4
NODE_926_length_12981_cov_7.495972	RPH78771.1	28.7	656	410	18	10774	8915	2	635	5.62e-66	250	hypothetical protein EHM77_06590, partial	2026779	Bacteria	0	Planctomycetes	Planctomycetaceae bacterium
NODE_927_length_12987_cov_5.822308	XP_047989337.1	33.8	157	100	3	7387	7854	237	390	2.5e-14	93.6	uncharacterized protein K02A2.6-like	1035111	Eukaryota	Metazoa	Arthropoda	Leguminivora glycinivorella
NODE_928_length_12985_cov_5.913387	VVW87657.1	76.8	198	46	0	7991	7398	1	198	9.59e-92	308	unnamed protein product, partial	210225	Eukaryota	Viridiplantae	Streptophyta	Nymphaea colorata
NODE_929_length_12985_cov_5.553688	XP_004030367.1	43.3	681	357	7	2210	4171	4	682	1.84e-149	495	progesterone immunomodulatory binding factor 1, putative	5932	Eukaryota	0	Ciliophora	Ichthyophthirius multifiliis
NODE_931_length_12948_cov_3.226064	QQP56981.1	66.3	98	30	1	3270	3563	16	110	7.97e-22	108	Uncharacterized protein FKW44_001829	217165	Eukaryota	Metazoa	Arthropoda	Caligus rogercresseyi
NODE_932_length_12957_cov_4.432783	TRY70454.1	83.2	125	21	0	8334	8708	28	152	1.71e-57	219	hypothetical protein TCAL_02387, partial	6832	Eukaryota	Metazoa	Arthropoda	Tigriopus californicus
NODE_934_length_12950_cov_5.478740	TRY76393.1	46.6	1242	573	18	6900	10577	678	1845	0	1057	hypothetical protein TCAL_02715	6832	Eukaryota	Metazoa	Arthropoda	Tigriopus californicus
NODE_935_length_12956_cov_5.502135	XP_031472614.1	52.5	442	207	2	4450	5775	1	439	8.04e-146	474	LOW QUALITY PROTEIN: tubulin alpha chain-like	210225	Eukaryota	Viridiplantae	Streptophyta	Nymphaea colorata
NODE_936_length_12938_cov_3.645309	TRY77428.1	60.6	531	86	4	5031	6623	228	635	5.17e-196	630	hypothetical protein TCAL_06880	6832	Eukaryota	Metazoa	Arthropoda	Tigriopus californicus
NODE_937_length_12936_cov_5.660734	TRY75093.1	63.4	355	129	1	7720	6659	64	418	3.74e-136	474	hypothetical protein TCAL_00602	6832	Eukaryota	Metazoa	Arthropoda	Tigriopus californicus
NODE_938_length_12942_cov_7.344734	MCL4154024.1	85.6	653	78	3	6206	8158	1	639	0	1073	hypothetical protein	82763	Eukaryota	Metazoa	Arthropoda	Idotea baltica
NODE_939_length_12939_cov_4.015394	WP_053973762.1	76.1	938	218	2	7121	9919	1	937	0	1451	TonB-dependent receptor	326329;1300348	Bacteria	0	Bacteroidetes	Polaribacter dokdonensis;Polaribacter dokdonensis DSW-5
NODE_940_length_12911_cov_4.329549	XP_040569568.1	43	823	380	16	5850	8261	162	914	2.96e-172	577	solute carrier family 12 member 4-like isoform X7	72036	Eukaryota	Metazoa	Arthropoda	Lepeophtheirus salmonis
NODE_941_length_12926_cov_4.878637	XP_043221160.1	33.4	413	189	15	5882	7063	9	354	9.49e-30	136	NIF3-like protein 1	1232801	Eukaryota	Metazoa	Arthropoda	Amphibalanus amphitrite
NODE_943_length_12922_cov_3.268821	WP_198568953.1	73.4	699	184	2	12857	10764	4	701	0	1011	3-hydroxyacyl-CoA dehydrogenase NAD-binding domain-containing protein	2794344	Bacteria	0	Proteobacteria	Spongiibacter nanhainus
NODE_944_length_12869_cov_3.981695	TRY61887.1	95.7	47	2	0	12093	12233	77	123	1.88e-16	100	hypothetical protein TCAL_09266	6832	Eukaryota	Metazoa	Arthropoda	Tigriopus californicus
NODE_945_length_12873_cov_4.632129	XP_040574760.1	40.7	885	251	15	3957	6551	1038	1668	5.77e-171	596	LOW QUALITY PROTEIN: anaphase-promoting complex subunit 1-like	72036	Eukaryota	Metazoa	Arthropoda	Lepeophtheirus salmonis
NODE_947_length_12840_cov_4.086315	TRY64251.1	45.5	277	122	4	11153	11980	362	610	1.66e-63	242	hypothetical protein TCAL_10785	6832	Eukaryota	Metazoa	Arthropoda	Tigriopus californicus
NODE_948_length_12832_cov_3.840872	TRY68876.1	41.5	123	62	4	3535	3182	131	248	1.2e-12	83.2	hypothetical protein TCAL_15076	6832	Eukaryota	Metazoa	Arthropoda	Tigriopus californicus
NODE_949_length_12860_cov_4.424018	TRY67702.1	65	140	36	3	11777	11394	40	178	2.03e-44	183	hypothetical protein TCAL_11436	6832	Eukaryota	Metazoa	Arthropoda	Tigriopus californicus
NODE_950_length_12867_cov_5.073886	CAG9316291.1	43.5	428	215	8	7815	9053	19	434	1.72e-88	310	unnamed protein product	1481888	Eukaryota	0	Ciliophora	Blepharisma stoltei
NODE_951_length_12859_cov_9.718141	TRY67408.1	42.2	204	50	2	8790	8371	430	629	3.84e-30	145	hypothetical protein TCAL_10476	6832	Eukaryota	Metazoa	Arthropoda	Tigriopus californicus
NODE_952_length_12825_cov_3.384603	TRY67028.1	50	238	56	4	906	193	226	400	5.99e-57	223	hypothetical protein TCAL_12924	6832	Eukaryota	Metazoa	Arthropoda	Tigriopus californicus
NODE_953_length_12828_cov_3.571339	XP_014257036.1	46.1	180	72	4	9510	10031	1	161	7.28e-34	145	putative hydroxypyruvate isomerase	79782	Eukaryota	Metazoa	Arthropoda	Cimex lectularius
NODE_954_length_12826_cov_4.314433	XP_025116078.1	36.9	103	44	2	2863	2555	573	654	1.44e-07	71.6	uncharacterized protein LOC112577248 isoform X3	400727	Eukaryota	Metazoa	Mollusca	Pomacea canaliculata
NODE_956_length_12828_cov_6.852561	XP_031472785.1	49.9	461	208	2	7902	6520	4	441	8.75e-114	383	centrosomal protein of 83 kDa-like	210225	Eukaryota	Viridiplantae	Streptophyta	Nymphaea colorata
NODE_957_length_12828_cov_5.269704	TRY77415.1	57.8	2417	839	44	6989	3	488	2811	0	2385	hypothetical protein TCAL_12436, partial	6832	Eukaryota	Metazoa	Arthropoda	Tigriopus californicus
NODE_959_length_12824_cov_6.721895	XP_001014434.2	33.3	409	219	15	3334	4425	134	533	8.86e-47	191	diacylglycerol kinase	312017	Eukaryota	0	Ciliophora	Tetrahymena thermophila SB210
NODE_961_length_12798_cov_3.607628	TRY71877.1	48.3	561	211	22	10043	8490	663	1187	9.82e-87	332	hypothetical protein TCAL_10511	6832	Eukaryota	Metazoa	Arthropoda	Tigriopus californicus
NODE_962_length_12774_cov_3.779783	XP_040569568.1	40.4	453	96	4	9903	11261	229	507	1.25e-73	284	solute carrier family 12 member 4-like isoform X7	72036	Eukaryota	Metazoa	Arthropoda	Lepeophtheirus salmonis
NODE_964_length_12776_cov_3.896804	TRY67448.1	26.3	543	163	6	11141	9522	154	462	6.39e-38	169	hypothetical protein TCAL_03737	6832	Eukaryota	Metazoa	Arthropoda	Tigriopus californicus
NODE_965_length_12767_cov_4.359497	TRY78297.1	35.5	363	164	6	10314	11372	53	355	4.85e-43	187	hypothetical protein TCAL_06896, partial	6832	Eukaryota	Metazoa	Arthropoda	Tigriopus californicus
NODE_966_length_12768_cov_4.414208	CAB4059995.1	72	286	60	1	3519	4376	227	492	2.74e-124	415	PLCB	72036	Eukaryota	Metazoa	Arthropoda	Lepeophtheirus salmonis
NODE_967_length_12758_cov_4.149512	TRY77064.1	33.6	533	125	6	2786	1188	85	388	6.25e-64	236	hypothetical protein TCAL_08349	6832	Eukaryota	Metazoa	Arthropoda	Tigriopus californicus
NODE_968_length_12764_cov_3.796805	TRY71019.1	28	243	138	7	4046	3330	235	444	3.31e-20	109	hypothetical protein TCAL_10836	6832	Eukaryota	Metazoa	Arthropoda	Tigriopus californicus
NODE_969_length_12769_cov_5.097016	TRY80368.1	84.6	254	37	1	11064	10303	12	263	4.1e-130	430	hypothetical protein TCAL_13501	6832	Eukaryota	Metazoa	Arthropoda	Tigriopus californicus
NODE_970_length_12742_cov_4.315217	MPC64340.1	47.3	74	31	1	12118	12339	5	70	3.36e-11	74.3	hypothetical protein	210409	Eukaryota	Metazoa	Arthropoda	Portunus trituberculatus
NODE_971_length_12769_cov_3.109439	WP_190765069.1	96.6	1358	46	0	6480	10553	1	1358	0	2577	DNA-directed RNA polymerase subunit beta	2760804	Bacteria	0	Proteobacteria	Spongiibacter pelagi
NODE_972_length_12765_cov_4.067229	WP_243611882.1	99.1	939	8	0	8286	5470	1	939	0	1839	DNA polymerase I	254406	Bacteria	0	Proteobacteria	Shimia aestuarii
NODE_973_length_12762_cov_5.693636	TRY73377.1	69.7	799	221	8	3280	890	1	780	0	1050	hypothetical protein TCAL_01531	6832	Eukaryota	Metazoa	Arthropoda	Tigriopus californicus
NODE_974_length_12735_cov_5.005206	TRY73290.1	43.3	305	117	10	57	923	198	462	1.64e-38	166	hypothetical protein TCAL_00895	6832	Eukaryota	Metazoa	Arthropoda	Tigriopus californicus
NODE_975_length_12744_cov_4.346533	TRY67384.1	61	100	32	4	2853	2569	1	98	2e-16	93.2	hypothetical protein TCAL_16958	6832	Eukaryota	Metazoa	Arthropoda	Tigriopus californicus
NODE_976_length_12733_cov_4.136037	TRY61759.1	58.2	467	117	4	7911	6520	115	506	1.34e-152	520	hypothetical protein TCAL_01806	6832	Eukaryota	Metazoa	Arthropoda	Tigriopus californicus
NODE_977_length_12729_cov_3.600189	TRY81174.1	31	723	294	23	8979	6835	11	536	1.48e-58	227	hypothetical protein TCAL_11847	6832	Eukaryota	Metazoa	Arthropoda	Tigriopus californicus
NODE_978_length_12744_cov_4.251678	MBW8308730.1	61.4	373	144	0	2123	1005	1	373	4.56e-143	463	Fic family protein	2746922	Bacteria	0	Proteobacteria	Candidatus Paracaedibacteraceae bacterium
NODE_979_length_12716_cov_3.583721	XP_023331913.1	47.7	172	83	2	8629	8114	121	285	2.34e-33	152	cyclin-G-associated kinase-like	88015	Eukaryota	Metazoa	Arthropoda	Eurytemora affinis
NODE_980_length_12697_cov_4.692490	TRY73313.1	70.4	641	167	5	10315	8399	31	650	2.21e-162	531	hypothetical protein TCAL_02248	6832	Eukaryota	Metazoa	Arthropoda	Tigriopus californicus
NODE_981_length_12740_cov_3.647714	MBT7425803.1	79.7	444	90	0	6894	5563	1	444	3.63e-216	676	MATE family efflux transporter	239	Bacteria	0	Bacteroidetes	Flavobacterium sp.
NODE_982_length_12704_cov_4.340573	TRY73051.1	64.2	179	28	6	8763	9290	446	591	2.38e-35	158	hypothetical protein TCAL_11047, partial	6832	Eukaryota	Metazoa	Arthropoda	Tigriopus californicus
NODE_983_length_12732_cov_4.065350	WP_243612039.1	98.4	697	11	0	7232	9322	1	697	0	1346	3-hydroxyacyl-CoA dehydrogenase NAD-binding domain-containing protein	254406	Bacteria	0	Proteobacteria	Shimia aestuarii
NODE_984_length_12726_cov_3.929560	MBX9830346.1	64	845	297	3	6580	4052	4	843	0	1058	preprotein translocase subunit SecA	2803731	Bacteria	0	0	Candidatus Babeliales bacterium
NODE_985_length_12718_cov_4.411448	TRY70876.1	50.8	1209	208	6	1747	5370	1	823	0	1095	hypothetical protein TCAL_02904	6832	Eukaryota	Metazoa	Arthropoda	Tigriopus californicus
NODE_986_length_12718_cov_4.277668	WP_243611745.1	96.2	685	26	0	2156	102	1	685	0	1331	glycosyltransferase family 2 protein	254406	Bacteria	0	Proteobacteria	Shimia aestuarii
NODE_988_length_12708_cov_4.149553	MBS4899595.1	44	166	86	1	4085	4582	2	160	1.05e-34	144	adenine phosphoribosyltransferase	1898207	Bacteria	0	Firmicutes	Clostridiales bacterium
NODE_989_length_12691_cov_4.007521	XP_037889188.1	37.1	245	119	2	4483	5172	80	304	1.2e-31	140	probable isoaspartyl peptidase/L-asparaginase GA20639 isoform X2	7396	Eukaryota	Metazoa	Arthropoda	Glossina fuscipes
NODE_990_length_12657_cov_4.774109	TRY69472.1	38.6	376	175	6	9219	8113	334	660	8.95e-74	282	hypothetical protein TCAL_03255	6832	Eukaryota	Metazoa	Arthropoda	Tigriopus californicus
NODE_991_length_12680_cov_3.644198	TRY74891.1	44	448	236	7	9496	8180	10	451	4.51e-112	388	hypothetical protein TCAL_04514	6832	Eukaryota	Metazoa	Arthropoda	Tigriopus californicus
NODE_993_length_12679_cov_5.214133	CAB4066935.1	27	159	93	2	9337	9813	205	340	3.38e-06	66.6	unnamed protein product	72036	Eukaryota	Metazoa	Arthropoda	Lepeophtheirus salmonis
NODE_995_length_12681_cov_5.027214	KRX00462.1	51	981	435	11	2583	5408	15	988	3.02e-303	956	Phosphofructokinase domain	266149	Eukaryota	0	Ciliophora	Pseudocohnilembus persalinus
NODE_996_length_12675_cov_17.502778	NER45862.1	51.4	358	170	2	6934	5864	1	355	3.06e-105	355	DDE-type integrase/transposase/recombinase	2607766	Bacteria	0	Cyanobacteria	Symploca sp. SIO1A3
NODE_997_length_12666_cov_3.665741	TRY79094.1	51.6	215	58	7	3511	2867	1	169	4.51e-49	186	hypothetical protein TCAL_13563	6832	Eukaryota	Metazoa	Arthropoda	Tigriopus californicus
NODE_998_length_12656_cov_4.864152	XP_023331670.1	96.1	282	11	0	1116	1961	9	290	5.11e-184	579	DDB1- and CUL4-associated factor 7	88015	Eukaryota	Metazoa	Arthropoda	Eurytemora affinis
NODE_999_length_12672_cov_4.122985	WP_023569470.1	40.2	1004	564	18	2158	5106	1	989	1.71e-222	718	histidine kinase	510946;1341154	Bacteria	0	Bacteroidetes	Flavobacterium cauense;Flavobacterium cauense R2A-7
NODE_1001_length_12658_cov_3.627224	TRY61813.1	57.8	109	44	1	8124	8444	37	145	1.69e-25	124	hypothetical protein TCAL_16268	6832	Eukaryota	Metazoa	Arthropoda	Tigriopus californicus
NODE_1002_length_12659_cov_5.606819	KRX02135.1	42.4	926	505	10	10800	8092	22	942	1.02e-211	688	Cyclic nucleotide-binding protein	266149	Eukaryota	0	Ciliophora	Pseudocohnilembus persalinus
NODE_1003_length_12605_cov_4.241407	TRY78504.1	33.9	933	381	33	1032	3668	661	1411	8.01e-81	310	hypothetical protein TCAL_11065	6832	Eukaryota	Metazoa	Arthropoda	Tigriopus californicus
NODE_1004_length_12640_cov_3.756746	XP_004023938.1	43.1	327	157	7	5701	4781	15	332	2.22e-71	257	hypothetical protein IMG5_202350	5932	Eukaryota	0	Ciliophora	Ichthyophthirius multifiliis
NODE_1005_length_12582_cov_4.124193	TRY77089.1	32.1	1668	1030	11	11862	6892	211	1786	2.59e-141	502	hypothetical protein TCAL_02709	6832	Eukaryota	Metazoa	Arthropoda	Tigriopus californicus
NODE_1006_length_12581_cov_4.034584	TRY68635.1	27.7	325	223	7	10066	11016	413	733	1.24e-32	154	hypothetical protein TCAL_08884	6832	Eukaryota	Metazoa	Arthropoda	Tigriopus californicus
NODE_1007_length_12624_cov_4.737887	MBL4642299.1	72.6	1527	398	7	603	5168	2	1513	0	2149	fibronectin type III domain-containing protein	1871037	Bacteria	0	Bacteroidetes	Flavobacteriaceae bacterium
NODE_1008_length_12622_cov_7.350179	CAD8200413.1	47.8	462	234	3	7024	8397	785	1243	4.76e-125	442	unnamed protein product	43138	Eukaryota	0	Ciliophora	Paramecium pentaurelia
NODE_1009_length_12609_cov_6.335966	KRX84552.1	29.2	1519	913	44	8167	3701	339	1724	2.05e-144	511	hypothetical protein T06_8522	92179	Eukaryota	Metazoa	Nematoda	Trichinella sp. T6
NODE_1010_length_12573_cov_3.427283	TRY70126.1	59.3	113	44	2	8918	8580	33	143	1.42e-32	137	hypothetical protein TCAL_15008	6832	Eukaryota	Metazoa	Arthropoda	Tigriopus californicus
NODE_1011_length_12573_cov_4.616693	TRY71632.1	34	486	311	3	5345	6772	20	505	2.7e-82	294	hypothetical protein TCAL_14873	6832	Eukaryota	Metazoa	Arthropoda	Tigriopus californicus
NODE_1012_length_12587_cov_5.837170	XP_001007778.2	43.6	417	205	11	3236	2031	4	405	5.77e-72	266	NPL4 family protein	312017	Eukaryota	0	Ciliophora	Tetrahymena thermophila SB210
NODE_1013_length_12530_cov_4.088191	XP_023320539.1	38.6	303	137	7	8943	9833	916	1175	8.92e-50	211	sushi, von Willebrand factor type A, EGF and pentraxin domain-containing protein 1-like isoform X1	88015	Eukaryota	Metazoa	Arthropoda	Eurytemora affinis
NODE_1014_length_12532_cov_3.679420	TRY74022.1	35	732	216	14	4023	6122	578	1081	4.74e-91	346	hypothetical protein TCAL_01545	6832	Eukaryota	Metazoa	Arthropoda	Tigriopus californicus
NODE_1015_length_12557_cov_4.189176	ALS04934.1	85.6	160	23	0	3197	2718	1	160	1.13e-79	274	40S ribosomal protein S8	213370	Eukaryota	Metazoa	Arthropoda	Pseudodiaptomus poplesia
NODE_1016_length_12556_cov_6.077250	TRY69280.1	31	3580	2066	92	12267	2080	591	3951	0	1396	hypothetical protein TCAL_12161	6832	Eukaryota	Metazoa	Arthropoda	Tigriopus californicus
NODE_1017_length_12519_cov_3.635548	TRY67533.1	93.3	30	2	0	2495	2584	16	45	5.08e-06	65.1	hypothetical protein TCAL_03302	6832	Eukaryota	Metazoa	Arthropoda	Tigriopus californicus
NODE_1018_length_12539_cov_5.178612	XP_023223463.1	32.3	96	61	2	11192	10908	306	398	5.68e-07	68.9	leucine-rich repeat transmembrane neuronal protein 2-like	218467	Eukaryota	Metazoa	Arthropoda	Centruroides sculpturatus
NODE_1019_length_12549_cov_5.677919	CAD8178473.1	38.4	896	475	19	2856	292	69	928	1.83e-128	444	unnamed protein product	43137	Eukaryota	0	Ciliophora	Paramecium octaurelia
NODE_1020_length_12515_cov_3.790246	TRY68528.1	57	572	147	11	10470	12158	762	1243	1.56e-168	570	hypothetical protein TCAL_13103	6832	Eukaryota	Metazoa	Arthropoda	Tigriopus californicus
NODE_1021_length_12524_cov_4.382122	TRY69130.1	55.2	543	149	7	3351	1723	565	1013	4.58e-156	535	hypothetical protein TCAL_02515	6832	Eukaryota	Metazoa	Arthropoda	Tigriopus californicus
NODE_1022_length_12498_cov_3.007303	TRY71743.1	49.1	173	57	5	8119	8634	322	464	4.44e-33	153	hypothetical protein TCAL_09057	6832	Eukaryota	Metazoa	Arthropoda	Tigriopus californicus
NODE_1023_length_12539_cov_3.933141	XP_040569691.1	35.3	966	459	29	4516	1823	152	1019	3.01e-131	454	protein HIRA-like isoform X1	72036	Eukaryota	Metazoa	Arthropoda	Lepeophtheirus salmonis
NODE_1025_length_12480_cov_3.632179	TRY72649.1	57.5	386	116	7	9866	8724	411	753	8.05e-118	405	hypothetical protein TCAL_01154	6832	Eukaryota	Metazoa	Arthropoda	Tigriopus californicus
NODE_1026_length_12507_cov_8.669348	MBH1989612.1	32.4	420	242	10	11136	9985	43	456	1.73e-45	185	hypothetical protein	1913988	Bacteria	0	Proteobacteria	Alphaproteobacteria bacterium
NODE_1027_length_12492_cov_4.191865	WP_240561484.1	76.9	601	134	4	2238	445	1	599	2.69e-301	928	thioredoxin family protein	2910675	Bacteria	0	Bacteroidetes	Tenacibaculum sp. K20-16
NODE_1029_length_12492_cov_2.838743	WP_190762922.1	90.7	721	67	0	12492	10330	167	887	0	1308		2760804	Bacteria	0	Proteobacteria	Spongiibacter pelagi
NODE_1030_length_12489_cov_4.201885	XP_040569002.1	36	1170	381	33	5181	1780	628	1465	3.51e-128	459	uncharacterized protein LOC121118488 isoform X5	72036	Eukaryota	Metazoa	Arthropoda	Lepeophtheirus salmonis
NODE_1031_length_12468_cov_3.836100	TRY77468.1	83.7	49	7	1	8462	8316	6	53	9.6e-16	88.2	hypothetical protein TCAL_16989	6832	Eukaryota	Metazoa	Arthropoda	Tigriopus californicus
NODE_1032_length_12464_cov_3.461104	TRY76853.1	44.3	366	144	9	6008	4932	84	396	2.09e-67	247	hypothetical protein TCAL_03528	6832	Eukaryota	Metazoa	Arthropoda	Tigriopus californicus
NODE_1034_length_12476_cov_5.192339	TRY77998.1	38.4	1221	519	44	7395	4051	1326	2419	3.07e-120	442	hypothetical protein TCAL_07854	6832	Eukaryota	Metazoa	Arthropoda	Tigriopus californicus
NODE_1035_length_12409_cov_3.736532	TRY60979.1	68.1	276	72	3	2402	3184	81	355	4.7e-113	381	hypothetical protein TCAL_05689	6832	Eukaryota	Metazoa	Arthropoda	Tigriopus californicus
NODE_1036_length_12452_cov_4.358526	TRY74805.1	28.9	1119	471	45	4349	1362	684	1600	5.07e-48	204	hypothetical protein TCAL_06390	6832	Eukaryota	Metazoa	Arthropoda	Tigriopus californicus
NODE_1037_length_12473_cov_3.955873	CAD8180973.1	55.9	295	121	2	2816	1932	21	306	1.25e-93	318	unnamed protein product	43138	Eukaryota	0	Ciliophora	Paramecium pentaurelia
NODE_1038_length_12428_cov_3.638754	TRY63904.1	28.1	224	115	10	10083	10724	179	366	0.000674	58.5	hypothetical protein TCAL_14322	6832	Eukaryota	Metazoa	Arthropoda	Tigriopus californicus
NODE_1039_length_12467_cov_4.320855	XP_040564482.1	67.4	138	43	1	10858	11265	1	138	2.67e-49	185	myosin light chain 1-like isoform X2	72036	Eukaryota	Metazoa	Arthropoda	Lepeophtheirus salmonis
NODE_1040_length_12459_cov_4.220562	WP_243613821.1	100	695	0	0	4860	2776	1	695	0	1372	ABC transporter ATP-binding protein	254406	Bacteria	0	Proteobacteria	Shimia aestuarii
NODE_1041_length_12424_cov_3.936187	XP_023343248.1	21.9	1710	1012	52	657	5525	163	1636	1.6e-55	229	kinetochore-associated protein 1-like	88015	Eukaryota	Metazoa	Arthropoda	Eurytemora affinis
NODE_1042_length_12453_cov_3.558258	WP_243611529.1	99.8	547	1	0	6367	4727	1	547	0	1061	BCCT family transporter	254406	Bacteria	0	Proteobacteria	Shimia aestuarii
NODE_1043_length_12436_cov_5.002586	TRY79214.1	42.4	1349	457	26	4885	875	27	1067	1.22e-296	932	hypothetical protein TCAL_10259	6832	Eukaryota	Metazoa	Arthropoda	Tigriopus californicus
NODE_1044_length_12433_cov_5.907981	VDO45442.1	71.7	184	19	3	1937	2485	15	166	1.16e-69	246	unnamed protein product	6290	Eukaryota	Metazoa	Nematoda	Haemonchus placei
NODE_1045_length_12437_cov_27.567257	XP_040565963.1	60.8	715	220	10	919	3003	14	688	1.74e-229	726	kinesin-like protein KIF3A	72036	Eukaryota	Metazoa	Arthropoda	Lepeophtheirus salmonis
NODE_1046_length_12422_cov_4.931246	TRY73378.1	42.3	305	107	8	9460	8582	3	250	1.44e-58	218	hypothetical protein TCAL_05542	6832	Eukaryota	Metazoa	Arthropoda	Tigriopus californicus
NODE_1047_length_12419_cov_4.395501	TRY72655.1	48.5	650	245	16	3383	5254	196	781	1.77e-147	499	hypothetical protein TCAL_01152	6832	Eukaryota	Metazoa	Arthropoda	Tigriopus californicus
NODE_1048_length_12406_cov_3.795144	TRY62082.1	43.9	1184	413	28	6315	9518	80	1128	3.94e-248	800	hypothetical protein TCAL_11507	6832	Eukaryota	Metazoa	Arthropoda	Tigriopus californicus
NODE_1049_length_12408_cov_3.467012	XP_016045354.1	35.1	430	247	17	8127	6856	8	411	3.45e-51	200	PREDICTED: bile acid-CoA:amino acid N-acyltransferase isoform X2	9365	Eukaryota	Metazoa	Chordata	Erinaceus europaeus
NODE_1050_length_12400_cov_3.302851	XP_022176726.1	63.2	136	47	3	3035	2631	1	134	1.07e-46	182	ephrin-B1-like, partial	13164	Eukaryota	Metazoa	Arthropoda	Myzus persicae
NODE_1051_length_12409_cov_4.189515	TRY61716.1	35.7	897	381	30	9329	6849	1061	1831	8.45e-76	296	hypothetical protein TCAL_02122	6832	Eukaryota	Metazoa	Arthropoda	Tigriopus californicus
NODE_1052_length_12393_cov_3.785830	TRY68543.1	36.7	531	220	24	5730	7136	109	585	3.55e-40	179	hypothetical protein TCAL_07253	6832	Eukaryota	Metazoa	Arthropoda	Tigriopus californicus
NODE_1053_length_12406_cov_4.749290	WP_086029431.1	95.7	598	26	0	2445	652	1	598	0	1117	translation elongation factor 4	1635173	Bacteria	0	Bacteroidetes	Tenacibaculum holothuriorum
NODE_1055_length_12388_cov_4.884634	AQZ26777.1	82.1	246	44	0	11577	12314	252	497	1.27e-138	457	chitin deacetylase 3	158387	Eukaryota	Metazoa	Arthropoda	Tigriopus japonicus
NODE_1056_length_12369_cov_3.963405	TRY76423.1	38	706	309	31	7126	9159	40	644	8.15e-67	259	hypothetical protein TCAL_13333	6832	Eukaryota	Metazoa	Arthropoda	Tigriopus californicus
NODE_1057_length_12370_cov_4.890642	TRY77440.1	31.8	261	112	7	1994	1218	909	1105	4.73e-25	129	hypothetical protein TCAL_04041, partial	6832	Eukaryota	Metazoa	Arthropoda	Tigriopus californicus
NODE_1058_length_12363_cov_4.592626	XP_031472523.1	76.6	976	225	3	12363	9442	2297	3271	0	1509	LOW QUALITY PROTEIN: dynein heavy chain 7, axonemal-like	210225	Eukaryota	Viridiplantae	Streptophyta	Nymphaea colorata
NODE_1059_length_12359_cov_5.561915	CDQ91369.1	65.4	185	38	4	11715	11161	101	259	4.08e-56	209	unnamed protein product	8022	Eukaryota	Metazoa	Chordata	Oncorhynchus mykiss
NODE_1060_length_12351_cov_3.760225	WP_243613020.1	99.9	1139	1	0	4202	786	1	1139	0	2231	indolepyruvate ferredoxin oxidoreductase family protein	254406	Bacteria	0	Proteobacteria	Shimia aestuarii
NODE_1061_length_12330_cov_4.007660	TRY70581.1	60.6	639	216	11	4143	6050	375	980	1.94e-177	587	hypothetical protein TCAL_05208	6832	Eukaryota	Metazoa	Arthropoda	Tigriopus californicus
NODE_1062_length_12341_cov_4.685961	TRY77415.1	64.1	907	272	17	9734	7077	3624	4497	2.30e-312	1063	hypothetical protein TCAL_12436, partial	6832	Eukaryota	Metazoa	Arthropoda	Tigriopus californicus
NODE_1065_length_12301_cov_3.375204	TRY73439.1	50	156	64	3	11217	10750	296	437	7.15e-32	147	hypothetical protein TCAL_06996	6832	Eukaryota	Metazoa	Arthropoda	Tigriopus californicus
NODE_1067_length_12295_cov_3.386091	TRY63930.1	56.5	395	126	7	8778	9956	360	710	3.55e-108	376	hypothetical protein TCAL_00878	6832	Eukaryota	Metazoa	Arthropoda	Tigriopus californicus
NODE_1069_length_12324_cov_4.257124	WP_243613349.1	99.2	654	5	0	702	2663	1	654	0	1287	nitric oxide reductase D protein	254406	Bacteria	0	Proteobacteria	Shimia aestuarii
NODE_1070_length_12304_cov_3.451539	KAG7229616.1	42.7	579	212	17	11461	9851	3	503	9.64e-86	303	hypothetical protein INR49_012660	181461	Eukaryota	Metazoa	Chordata	Caranx melampygus
NODE_1072_length_12317_cov_5.196242	XP_001023472.1	51.5	305	144	3	3706	4608	61	365	6.22e-92	317	lipoate-protein ligase A	312017	Eukaryota	0	Ciliophora	Tetrahymena thermophila SB210
NODE_1073_length_12277_cov_4.341151	KAF0773166.1	62.2	45	17	0	7643	7509	6	50	6.69e-07	63.9	hemicentin-1	307492	Eukaryota	Metazoa	Arthropoda	Aphis craccivora
NODE_1074_length_12302_cov_4.090411	TRY66961.1	37.8	423	199	10	10429	11676	65	430	3.59e-62	233	hypothetical protein TCAL_09924	6832	Eukaryota	Metazoa	Arthropoda	Tigriopus californicus
NODE_1075_length_12306_cov_3.286450	XP_001017658.2	38.7	706	368	17	4817	2841	21	708	5.47e-118	417	DNA-binding protein smubp-2	312017	Eukaryota	0	Ciliophora	Tetrahymena thermophila SB210
NODE_1076_length_12303_cov_4.523965	NQY00017.1	91.8	513	42	0	9071	7533	1	513	1.10e-314	958	aldehyde dehydrogenase family protein	1871037	Bacteria	0	Bacteroidetes	Flavobacteriaceae bacterium
NODE_1077_length_12292_cov_5.018078	XP_039280718.1	29.8	1731	1004	46	1509	6233	229	1903	1.78e-178	619	phospholipid-transporting ATPase ABCA1 isoform X2	108931	Eukaryota	Metazoa	Arthropoda	Nilaparvata lugens
NODE_1078_length_12276_cov_5.445881	XP_017771412.1	81.5	119	21	1	3447	3091	8	125	2.58e-56	210	PREDICTED: ras-related protein Rab-40C	110193	Eukaryota	Metazoa	Arthropoda	Nicrophorus vespilloides
NODE_1080_length_12283_cov_4.369994	TRY76615.1	36.8	370	147	8	3269	4372	61	345	3.69e-58	218	hypothetical protein TCAL_13458	6832	Eukaryota	Metazoa	Arthropoda	Tigriopus californicus
NODE_1081_length_12273_cov_3.959954	XP_023345123.1	54.6	689	213	16	5158	7062	1	643	2.31e-177	573	putative RNA-binding protein 15 isoform X3	88015	Eukaryota	Metazoa	Arthropoda	Eurytemora affinis
NODE_1083_length_12274_cov_4.472516	TRY75261.1	28.7	3743	917	89	1108	12273	19	2029	0	1060	hypothetical protein TCAL_12489	6832	Eukaryota	Metazoa	Arthropoda	Tigriopus californicus
NODE_1084_length_12282_cov_4.337812	WP_089269943.1	42	1987	1001	29	12281	6507	330	2227	0	1202	hemagglutinin repeat-containing protein	1608407	Bacteria	0	Proteobacteria	Puniceibacterium sediminis
NODE_1086_length_12274_cov_3.709519	WP_243613749.1	99.8	507	1	0	2829	1309	1	507	0	1013	acyl--CoA ligase	254406	Bacteria	0	Proteobacteria	Shimia aestuarii
NODE_1087_length_12226_cov_3.263119	TRY71871.1	31.4	606	234	17	1192	3003	405	830	4.13e-44	192	hypothetical protein TCAL_12851	6832	Eukaryota	Metazoa	Arthropoda	Tigriopus californicus
NODE_1088_length_12263_cov_6.641024	TRY71087.1	40.2	122	62	3	5717	6082	1	111	3.89e-14	83.2	hypothetical protein TCAL_04495	6832	Eukaryota	Metazoa	Arthropoda	Tigriopus californicus
NODE_1090_length_12246_cov_4.781178	TRY64016.1	34.4	1125	481	36	7950	5056	11	1038	9.35e-137	470	hypothetical protein TCAL_05573	6832	Eukaryota	Metazoa	Arthropoda	Tigriopus californicus
NODE_1091_length_12212_cov_3.787573	XP_034836752.1	80	45	9	0	4448	4314	75	119	3.64e-12	78.6	RNA-binding protein 38-like	2795564	Eukaryota	Metazoa	Arthropoda	Maniola hyperantus
NODE_1094_length_12245_cov_6.135519	GFX09391.1	36	945	559	16	7401	4603	15	925	3.96e-170	564	retrovirus-related Pol polyprotein from transposon 412	2585209	Eukaryota	Metazoa	Arthropoda	Trichonephila clavipes
NODE_1095_length_12213_cov_3.371548	TRY61337.1	46.1	820	257	11	4085	6544	268	902	6.53e-190	624	hypothetical protein TCAL_08279	6832	Eukaryota	Metazoa	Arthropoda	Tigriopus californicus
NODE_1097_length_12237_cov_4.077138	MCH2217550.1	78.7	823	174	1	10465	8000	1	823	0	1333	TonB-dependent receptor	2021391	Bacteria	0	Bacteroidetes	Flavobacteriales bacterium
NODE_1098_length_12237_cov_7.672890	RPH78771.1	28.9	654	409	17	5106	6959	2	635	5.29e-63	241	hypothetical protein EHM77_06590, partial	2026779	Bacteria	0	Planctomycetes	Planctomycetaceae bacterium
NODE_1099_length_12164_cov_3.286784	ABU41018.1	64.6	79	24	2	1779	2015	58	132	8.93e-23	111	collagen alpha-1 chain	72036	Eukaryota	Metazoa	Arthropoda	Lepeophtheirus salmonis
NODE_1100_length_12200_cov_3.159065	TRY61497.1	62.3	1130	335	16	6534	9869	93	1149	0	1302	hypothetical protein TCAL_03677	6832	Eukaryota	Metazoa	Arthropoda	Tigriopus californicus
NODE_1101_length_12195_cov_8.493451	WP_123897887.1	53.6	69	32	0	12195	11989	10	78	1.27e-13	80.5	hypothetical protein	2487930	Bacteria	0	Bacteroidetes	Aureibaculum marinum
NODE_1103_length_12206_cov_3.954407	XP_001032332.1	41.3	520	263	9	12180	10738	374	890	6.18e-101	360	phosphatidylinositol 3-kinase	312017	Eukaryota	0	Ciliophora	Tetrahymena thermophila SB210
NODE_1104_length_12168_cov_3.068317	TRY69078.1	72.2	299	75	2	7312	6440	4	302	8.33e-141	454	hypothetical protein TCAL_13283	6832	Eukaryota	Metazoa	Arthropoda	Tigriopus californicus
NODE_1105_length_12177_cov_5.169747	QQP41739.1	36.5	973	561	20	7599	4798	18	972	1.41e-153	517	Uncharacterized protein FKW44_016200	217165	Eukaryota	Metazoa	Arthropoda	Caligus rogercresseyi
NODE_1106_length_12165_cov_3.247441	CAD5957997.1	68.5	292	81	2	11289	12164	739	1019	4.26e-110	392	Adenine specific DNA methyltransferase	1160	Bacteria	0	Cyanobacteria	Planktothrix agardhii
NODE_1107_length_12180_cov_4.638999	AIO05331.1	28.8	1747	1045	49	2059	6873	503	2193	2.25e-179	626	ATP-binding cassette sub-family A member 2	195883	Eukaryota	Metazoa	Arthropoda	Laodelphax striatellus
NODE_1108_length_12184_cov_4.076319	WP_243613691.1	98.9	616	7	0	5549	7396	1	616	0	1173	VWA domain-containing protein	254406	Bacteria	0	Proteobacteria	Shimia aestuarii
NODE_1109_length_12172_cov_3.988185	TRY67438.1	30	223	143	5	11781	11116	262	472	2.06e-07	70.9	hypothetical protein TCAL_09076	6832	Eukaryota	Metazoa	Arthropoda	Tigriopus californicus
NODE_1110_length_12168_cov_4.427946	TRY62600.1	44.9	481	230	7	5054	6454	9	468	1.23e-118	397	hypothetical protein TCAL_05753	6832	Eukaryota	Metazoa	Arthropoda	Tigriopus californicus
NODE_1111_length_12168_cov_5.057481	XP_004031885.1	80.7	306	53	2	6892	5975	78	377	2.08e-147	476	vacuolar ATP synthase subunit b, putative	5932	Eukaryota	0	Ciliophora	Ichthyophthirius multifiliis
NODE_1112_length_12152_cov_4.353710	CAB4054547.1	33.1	169	84	4	11140	11646	457	596	5.15e-12	85.9	SLC29A1_2_3	72036	Eukaryota	Metazoa	Arthropoda	Lepeophtheirus salmonis
NODE_1114_length_12159_cov_7.452574	XP_020912011.1	35.2	1115	589	36	1056	4367	191	1182	3.78e-170	573	uncharacterized protein LOC110249773	2652724	Eukaryota	Metazoa	Cnidaria	Exaiptasia diaphana
NODE_1115_length_12159_cov_4.015312	NQX99818.1	91.2	852	72	3	1139	3694	1	849	0	1491	ATP-dependent Clp protease ATP-binding subunit	1871037	Bacteria	0	Bacteroidetes	Flavobacteriaceae bacterium
NODE_1116_length_12140_cov_3.322794	XP_023332845.1	26.4	3442	1607	77	11385	1729	997	3737	3.69e-232	809	dystrophin-like isoform X1	88015	Eukaryota	Metazoa	Arthropoda	Eurytemora affinis
NODE_1117_length_12158_cov_4.504428	CAD8087922.1	52.8	214	88	2	4113	3490	7	213	5.05e-64	229	unnamed protein product	65129	Eukaryota	0	Ciliophora	Paramecium sonneborni
NODE_1118_length_12154_cov_5.353068	ORD93377.1	25.9	748	438	22	2796	742	565	1259	2.5e-39	176	POL2	1081671	Eukaryota	Fungi	Microsporidia	Enterospora canceri
NODE_1119_length_12154_cov_4.516519	WP_243613537.1	99.8	871	2	0	4187	6799	1	871	0	1639	ATP-dependent chaperone ClpB	254406	Bacteria	0	Proteobacteria	Shimia aestuarii
NODE_1122_length_12134_cov_4.617974	TRY78811.1	40.7	199	103	5	9891	9307	514	701	2.6e-32	152	hypothetical protein TCAL_06184	6832	Eukaryota	Metazoa	Arthropoda	Tigriopus californicus
NODE_1123_length_12138_cov_3.795788	WP_243613957.1	100	546	0	0	5273	6910	1	546	0	1011	chaperonin GroEL	254406	Bacteria	0	Proteobacteria	Shimia aestuarii
NODE_1124_length_12135_cov_4.286863	WP_243613437.1	98.9	543	6	0	9293	10921	442	984	0	1044	double-strand break repair protein AddB	254406	Bacteria	0	Proteobacteria	Shimia aestuarii
NODE_1125_length_12130_cov_5.312376	KAF5296333.1	23.7	342	199	11	6551	5688	1636	1969	1.33e-07	72	hypothetical protein FQA39_LY12550	370605	Eukaryota	Metazoa	Arthropoda	Lamprigera yunnana
NODE_1127_length_12122_cov_8.347281	XP_012654202.1	34.5	553	310	11	7014	8534	2	548	1.93e-78	287	LMBR1-like motif protein	312017	Eukaryota	0	Ciliophora	Tetrahymena thermophila SB210
NODE_1128_length_12102_cov_4.287802	TRY70858.1	54.1	74	33	1	262	483	463	535	9.94e-15	94	hypothetical protein TCAL_06546	6832	Eukaryota	Metazoa	Arthropoda	Tigriopus californicus
NODE_1130_length_12113_cov_4.240944	WP_243612266.1	100	594	0	0	6946	8727	1	594	0	1146	penicillin-binding protein 2	254406	Bacteria	0	Proteobacteria	Shimia aestuarii
NODE_1132_length_12108_cov_4.448508	XP_001027152.2	49.9	715	318	15	2111	39	89	787	7.51e-199	653	phage head-tail adaptor family protein, putative	312017	Eukaryota	0	Ciliophora	Tetrahymena thermophila SB210
NODE_1133_length_12107_cov_5.109393	WP_086030086.1	93.6	529	34	0	3813	2227	1	529	0	991	peptide chain release factor 3	1635173	Bacteria	0	Bacteroidetes	Tenacibaculum holothuriorum
NODE_1135_length_12088_cov_4.670160	CAB4059556.1	84	293	47	0	11203	12081	217	509	3.12e-153	508	FURIN	72036	Eukaryota	Metazoa	Arthropoda	Lepeophtheirus salmonis
NODE_1136_length_12081_cov_4.028051	XP_023329912.1	72.9	587	90	5	9912	8158	13	532	1.47e-253	787	T-complex protein 1 subunit delta-like	88015	Eukaryota	Metazoa	Arthropoda	Eurytemora affinis
NODE_1137_length_12085_cov_3.967272	WP_243612274.1	99.8	464	1	0	4747	3356	1	464	1.21e-302	922	UDP-N-acetylmuramate--L-alanine ligase	254406	Bacteria	0	Proteobacteria	Shimia aestuarii
NODE_1138_length_12038_cov_3.794703	XP_027215279.1	87.1	62	8	0	3532	3717	164	225	1.27e-21	108	homeotic protein empty spiracles-like	6689	Eukaryota	Metazoa	Arthropoda	Penaeus vannamei
NODE_1139_length_12077_cov_5.295500	XP_031505924.1	79.5	386	73	1	296	1435	2	387	6.92e-213	669	LOW QUALITY PROTEIN: peroxisomal catalase-like	210225	Eukaryota	Viridiplantae	Streptophyta	Nymphaea colorata
NODE_1143_length_12055_cov_4.591997	TRY77062.1	59.1	149	61	0	8241	7795	69	217	2.34e-47	199	hypothetical protein TCAL_10222, partial	6832	Eukaryota	Metazoa	Arthropoda	Tigriopus californicus
NODE_1145_length_12064_cov_4.480187	YP_010049543.1	91.4	429	37	0	5418	4132	2	430	8.53e-258	795	NADH dehydrogenase subunit 7	2793073	Eukaryota	0	Ciliophora	Strombidium cf. sulcatum
NODE_1146_length_12032_cov_3.910547	TRY61340.1	50.1	445	75	4	6663	7994	1	299	2.01e-120	396	hypothetical protein TCAL_08412	6832	Eukaryota	Metazoa	Arthropoda	Tigriopus californicus
NODE_1148_length_12042_cov_3.413920	KFP04289.1	67.5	40	13	0	11544	11663	88	127	0.0003	55.5	CUGBP Elav-like family member 4, partial	9244	Eukaryota	Metazoa	Chordata	Calypte anna
NODE_1149_length_12058_cov_5.577450	XP_040571920.1	79.3	193	39	1	4852	5427	141	333	3.97e-102	344	cathepsin B-like	72036	Eukaryota	Metazoa	Arthropoda	Lepeophtheirus salmonis
NODE_1150_length_12020_cov_3.707645	XP_040582523.1	48.7	238	109	5	9558	10256	48	277	1.1e-54	207	G1/S-specific cyclin-E-like	72036	Eukaryota	Metazoa	Arthropoda	Lepeophtheirus salmonis
NODE_1151_length_12055_cov_6.043329	BAK02898.1	56.9	353	144	2	9698	8640	1	345	2.08e-120	402	predicted protein	112509	Eukaryota	Viridiplantae	Streptophyta	Hordeum vulgare subsp. vulgare
NODE_1152_length_12000_cov_3.513735	TRY73293.1	36	456	214	14	4572	3334	123	543	4.31e-52	208	hypothetical protein TCAL_00892	6832	Eukaryota	Metazoa	Arthropoda	Tigriopus californicus
NODE_1153_length_12053_cov_6.875334	CAD8125615.1	69	387	118	1	10705	9551	5	391	1.8e-172	548	unnamed protein product	65129	Eukaryota	0	Ciliophora	Paramecium sonneborni
NODE_1154_length_12028_cov_4.205244	VEN60617.1	72.6	234	32	2	11313	12014	141	342	3.87e-91	313	unnamed protein product, partial	64391	Eukaryota	Metazoa	Arthropoda	Callosobruchus maculatus
NODE_1155_length_12044_cov_4.693073	XP_001033190.2	32.7	1901-12-27	460	12	6899	9016	91	1902-03-19	1.87e-104	370	CGMP-dependent kinase 5-1	312017	Eukaryota	0	Ciliophora	Tetrahymena thermophila SB210
NODE_1156_length_12023_cov_3.944328	QQP54604.1	67	294	71	3	8290	7418	21	291	1.15e-122	407	E3 ubiquitin-protein ligase, partial	217165	Eukaryota	Metazoa	Arthropoda	Caligus rogercresseyi
NODE_1157_length_12030_cov_4.360726	TRY70888.1	43.3	383	143	6	7985	9133	352	660	1.09e-62	241	hypothetical protein TCAL_17243	6832	Eukaryota	Metazoa	Arthropoda	Tigriopus californicus
NODE_1158_length_11986_cov_3.709723	TRY71110.1	61.8	304	111	4	942	1850	9	308	4.45e-109	363	hypothetical protein TCAL_15034	6832	Eukaryota	Metazoa	Arthropoda	Tigriopus californicus
NODE_1159_length_12011_cov_5.288175	XP_023343690.1	29.5	637	255	14	4406	6256	1	463	7.34e-65	241	uncharacterized protein LOC111713122	88015	Eukaryota	Metazoa	Arthropoda	Eurytemora affinis
NODE_1160_length_11949_cov_3.862412	KAF4522316.1	91.5	47	4	0	4224	4084	26	72	1.94e-15	86.7	hypothetical protein B566_EDAN011317	1049336	Eukaryota	Metazoa	Arthropoda	Ephemera danica
NODE_1161_length_11999_cov_4.465155	ROT70514.1	29.3	174	88	2	889	1398	63	205	2.8e-10	79.3	Variant Ionotropic Glutamate Receptor	6689	Eukaryota	Metazoa	Arthropoda	Penaeus vannamei
NODE_1163_length_12024_cov_3.054491	WP_082117404.1	74.6	696	177	0	4582	2495	23	718	0	1059	DNA helicase RecQ	1620392	Bacteria	0	Proteobacteria	Spongiibacter sp. IMCC21906
NODE_1164_length_12021_cov_3.699096	WP_237402730.1	71.8	553	156	0	5657	3999	36	588	2.15e-260	809	GMC family oxidoreductase	35806	Bacteria	0	Proteobacteria	Rhodovulum sulfidophilum
NODE_1165_length_12016_cov_4.235949	WP_086028896.1	93.1	452	31	0	5533	4178	1	452	1.93e-275	845	pyridoxal-phosphate dependent enzyme	1635173	Bacteria	0	Bacteroidetes	Tenacibaculum holothuriorum
NODE_1166_length_12014_cov_4.283321	CAG9315510.1	50.8	193	82	5	5116	5679	127	311	1.53e-49	192	unnamed protein product	1481888	Eukaryota	0	Ciliophora	Blepharisma stoltei
NODE_1168_length_12005_cov_4.025815	XP_040563993.1	67.2	601	90	7	9353	7584	117	621	1.13e-237	757	transportin-1-like	72036	Eukaryota	Metazoa	Arthropoda	Lepeophtheirus salmonis
NODE_1169_length_12004_cov_3.601241	XP_976977.1	42.6	545	288	7	1212	2825	20	546	3.51e-128	430	ABC-2 family transporter protein	312017	Eukaryota	0	Ciliophora	Tetrahymena thermophila SB210
NODE_1170_length_12002_cov_4.104570	PFX15020.1	63.9	736	200	2	23	2230	435	1104	1.64e-282	894	Lysine--tRNA ligase	50429	Eukaryota	Metazoa	Cnidaria	Stylophora pistillata
NODE_1172_length_11998_cov_4.307273	DAD30597.1	46.3	203	98	4	5661	5062	6	200	1e-47	182	TPA_asm: hypothetical protein HUJ06_009448	4432	Eukaryota	Viridiplantae	Streptophyta	Nelumbo nucifera
NODE_1173_length_11980_cov_3.280500	XP_040569383.1	71.4	185	9	2	5919	5365	1	141	1.79e-68	249	paired box pox-meso protein-like	72036	Eukaryota	Metazoa	Arthropoda	Lepeophtheirus salmonis
NODE_1174_length_11994_cov_4.235546	WP_243614445.1	99.3	767	5	0	11994	9694	38	804	0	1504	ligase-associated DNA damage response DEXH box helicase	254406	Bacteria	0	Proteobacteria	Shimia aestuarii
NODE_1175_length_11994_cov_4.103214	WP_243611656.1	99.8	485	1	0	9705	8251	1	485	0	965	mannose-1-phosphate guanylyltransferase/mannose-6-phosphate isomerase	254406	Bacteria	0	Proteobacteria	Shimia aestuarii
NODE_1176_length_11987_cov_5.083676	TRY80602.1	87.5	566	71	0	10254	11951	65	630	0	1019	hypothetical protein TCAL_03006	6832	Eukaryota	Metazoa	Arthropoda	Tigriopus californicus
NODE_1177_length_11990_cov_4.164610	WP_243613937.1	99.4	787	5	0	11472	9112	1	787	0	1475	FtsX-like permease family protein	254406	Bacteria	0	Proteobacteria	Shimia aestuarii
NODE_1179_length_11954_cov_3.683380	TGZ46389.1	94.1	34	2	0	6079	6180	54	87	1.44e-09	69.7	hypothetical protein DBV15_03656	300112	Eukaryota	Metazoa	Arthropoda	Temnothorax longispinosus
NODE_1180_length_11975_cov_4.364599	MBU1007733.1	53.4	466	210	4	8022	9407	43	505	2.95e-139	458	leucyl aminopeptidase	2030827	Bacteria	0	0	Candidatus Dependentiae bacterium
NODE_1181_length_11974_cov_4.885433	XP_001015926.1	61.7	180	58	4	8815	8276	28	196	5.85e-58	211	Ras-related C3 botulinum toxin substrate 1 (Rho family, small GTP-binding Rac1)-like protein	312017	Eukaryota	0	Ciliophora	Tetrahymena thermophila SB210
NODE_1182_length_11969_cov_6.302304	CAD8112753.1	43.6	959	475	17	7525	4760	100	1029	1.44e-217	711	unnamed protein product	5886	Eukaryota	0	Ciliophora	Paramecium primaurelia
NODE_1183_length_11919_cov_3.321374	TRY79972.1	44.1	211	108	6	7542	8171	299	500	1.4e-25	130	hypothetical protein TCAL_11736, partial	6832	Eukaryota	Metazoa	Arthropoda	Tigriopus californicus
NODE_1184_length_11938_cov_5.142929	KAG9345510.1	48.6	518	163	10	3233	1713	114	539	3.08e-123	415	hypothetical protein JZ751_008654	121402	Eukaryota	Metazoa	Chordata	Albula glossodonta
NODE_1185_length_11950_cov_7.635782	CAD8141775.1	63.4	377	134	2	7093	8223	17	389	5.33e-156	501	unnamed protein product	43137	Eukaryota	0	Ciliophora	Paramecium octaurelia
NODE_1187_length_11941_cov_6.685941	TRY63498.1	60.6	193	46	3	1292	1861	7	172	5.69e-60	228	hypothetical protein TCAL_03587	6832	Eukaryota	Metazoa	Arthropoda	Tigriopus californicus
NODE_1189_length_11934_cov_8.530826	XP_001007447.2	81.3	699	124	1	5439	3343	6	697	0	1134	transitional endoplasmic reticulum ATPase, putative	312017	Eukaryota	0	Ciliophora	Tetrahymena thermophila SB210
NODE_1192_length_11926_cov_3.793738	XP_001443649.1	67.9	252	74	1	3136	3891	77	321	1.94e-106	356	hypothetical protein	5888;412030	Eukaryota	0	Ciliophora	Paramecium tetraurelia;Paramecium tetraurelia strain d4-2
NODE_1193_length_11917_cov_4.147041	TRY76580.1	63.1	241	75	4	10674	11396	276	502	1.1e-78	298	hypothetical protein TCAL_09226	6832	Eukaryota	Metazoa	Arthropoda	Tigriopus californicus
NODE_1194_length_11899_cov_3.714177	XP_040567428.1	43.8	452	186	12	1807	512	2678	3081	2.68e-81	315	kalirin-like isoform X2	72036	Eukaryota	Metazoa	Arthropoda	Lepeophtheirus salmonis
NODE_1195_length_11893_cov_4.661290	XP_040573061.1	66.1	617	112	11	5485	7299	22	553	4.56e-221	695	serine/threonine-protein kinase PAK 3-like	72036	Eukaryota	Metazoa	Arthropoda	Lepeophtheirus salmonis
NODE_1196_length_11915_cov_4.855707	TVZ56689.1	75.1	875	215	2	6215	3597	23	896	0	1378	carbohydrate binding protein with CBM9 domain	1566289	Bacteria	0	Bacteroidetes	Lutibacter sp. Hel_I_33_5
NODE_1197_length_11880_cov_4.014204	TRY67506.1	32.4	284	95	9	2017	2859	39	228	7.22e-25	122	hypothetical protein TCAL_11774	6832	Eukaryota	Metazoa	Arthropoda	Tigriopus californicus
NODE_1198_length_11874_cov_3.317717	XP_040578859.1	31.7	439	185	10	5613	6881	109	448	6.36e-43	178	zinc transporter foi-like	72036	Eukaryota	Metazoa	Arthropoda	Lepeophtheirus salmonis
NODE_1199_length_11897_cov_3.505287	XP_023323852.1	61.8	374	99	3	7466	8587	36	365	1.88e-153	497	phosphatidylserine synthase 1-like	88015	Eukaryota	Metazoa	Arthropoda	Eurytemora affinis
NODE_1200_length_11890_cov_4.235996	ACA03524.1	85	722	99	3	1882	4023	1	721	0	1133	heat shock protein 90	158387	Eukaryota	Metazoa	Arthropoda	Tigriopus japonicus
NODE_1202_length_11885_cov_4.396782	TRY63916.1	64.9	487	86	8	9015	10469	351	754	2.86e-181	589	hypothetical protein TCAL_05597	6832	Eukaryota	Metazoa	Arthropoda	Tigriopus californicus
NODE_1203_length_11880_cov_4.495383	KFM82426.1	50	170	80	3	779	1282	82	248	5.02e-33	142	Carboxy-terminal kinesin 2, partial	407821	Eukaryota	Metazoa	Arthropoda	Stegodyphus mimosarum
NODE_1204_length_11851_cov_4.709117	CAB4067190.1	54.8	436	123	7	1468	170	41	405	3.28e-128	446	TPP2	72036	Eukaryota	Metazoa	Arthropoda	Lepeophtheirus salmonis
NODE_1207_length_11802_cov_3.704216	KAG8224591.1	88.2	51	6	0	2386	2234	17	67	6.88e-17	89.4	hypothetical protein J437_LFUL009433	123851	Eukaryota	Metazoa	Arthropoda	Ladona fulva
NODE_1208_length_11861_cov_3.637204	TRY64338.1	55.8	452	149	5	1510	155	238	638	5.18e-143	501	hypothetical protein TCAL_00840	6832	Eukaryota	Metazoa	Arthropoda	Tigriopus californicus
NODE_1210_length_11861_cov_4.530720	WP_243611953.1	99.8	420	1	0	10355	9096	1	420	1.66e-275	844	ABC transporter substrate-binding protein	254406	Bacteria	0	Proteobacteria	Shimia aestuarii
NODE_1211_length_11860_cov_6.013918	OGY40894.1	39.7	1238	692	25	6750	10373	56	1269	3.77e-241	795	phosphoribosylformylglycinamidine synthase	1797530	Bacteria	0	Candidatus Buchananbacteria	Candidatus Buchananbacteria bacterium RBG_13_36_9
NODE_1212_length_11847_cov_5.091573	TRY73162.1	37.8	625	295	13	1062	2804	12	586	4.29e-56	224	hypothetical protein TCAL_02207	6832	Eukaryota	Metazoa	Arthropoda	Tigriopus californicus
NODE_1214_length_11814_cov_3.630322	XP_023320945.1	67.3	156	46	2	4187	4654	259	409	1.22e-61	230	beta-galactoside alpha-2,6-sialyltransferase 2-like	88015	Eukaryota	Metazoa	Arthropoda	Eurytemora affinis
NODE_1215_length_11828_cov_4.899932	TRY73584.1	33.7	2807	1185	97	9764	2175	144	2551	3.74e-195	681	hypothetical protein TCAL_03368, partial	6832	Eukaryota	Metazoa	Arthropoda	Tigriopus californicus
NODE_1216_length_11820_cov_3.660766	TRY73276.1	54.5	1157	507	14	3	3449	1509	2653	0	1236	hypothetical protein TCAL_01935	6832	Eukaryota	Metazoa	Arthropoda	Tigriopus californicus
NODE_1217_length_11823_cov_4.222288	WP_243612756.1	96.7	798	26	0	28	2421	1	798	0	1536	acylphosphatase	254406	Bacteria	0	Proteobacteria	Shimia aestuarii
NODE_1218_length_11821_cov_4.555092	MBL4604991.1	78.3	623	130	1	9107	7239	1	618	1.59e-285	881	SulP family inorganic anion transporter	1871037	Bacteria	0	Bacteroidetes	Flavobacteriaceae bacterium
NODE_1219_length_11813_cov_3.923260	TRY78509.1	30.3	370	198	7	1428	2531	326	637	9.58e-34	157	hypothetical protein TCAL_08127	6832	Eukaryota	Metazoa	Arthropoda	Tigriopus californicus
NODE_1220_length_11814_cov_4.297095	WP_034041711.1	73.3	1006	268	1	9058	6044	1	1006	0	1543	aminotransferase class III-fold pyridoxal phosphate-dependent enzyme	1230531	Bacteria	0	Bacteroidetes	Wocania ichthyoenteri
NODE_1222_length_11759_cov_3.074150	TRY68654.1	49.4	243	64	2	6259	5531	283	466	1.53e-50	202	hypothetical protein TCAL_02476	6832	Eukaryota	Metazoa	Arthropoda	Tigriopus californicus
NODE_1223_length_11804_cov_3.680535	TRY70454.1	51.2	205	48	4	3147	2557	152	312	1.17e-38	164	hypothetical protein TCAL_02387, partial	6832	Eukaryota	Metazoa	Arthropoda	Tigriopus californicus
NODE_1224_length_11798_cov_27.986862	GFX09391.1	36	927	553	17	8076	5326	29	925	6.96e-170	563	retrovirus-related Pol polyprotein from transposon 412	2585209	Eukaryota	Metazoa	Arthropoda	Trichonephila clavipes
NODE_1225_length_11799_cov_4.731445	CAD8080261.1	41.6	423	196	16	3318	2143	61	463	2.34e-79	284	unnamed protein product	5886	Eukaryota	0	Ciliophora	Paramecium primaurelia
NODE_1226_length_11781_cov_5.026374	TRY64123.1	67.4	46	15	0	4993	5130	94	139	5.13e-07	66.6	hypothetical protein TCAL_08229, partial	6832	Eukaryota	Metazoa	Arthropoda	Tigriopus californicus
NODE_1227_length_11792_cov_3.632949	MBU1007609.1	59.2	617	223	4	5599	7449	5	592	1.04e-223	705	tRNA uridine-5-carboxymethylaminomethyl(34) synthesis enzyme MnmG	2030827	Bacteria	0	0	Candidatus Dependentiae bacterium
NODE_1228_length_11785_cov_6.865255	KRZ56517.1	30.4	1356	826	40	3850	7833	51	1316	3.52e-151	521	hypothetical protein T02_12425	6335	Eukaryota	Metazoa	Nematoda	Trichinella nativa
NODE_1229_length_11773_cov_4.323967	TRY71733.1	38.4	344	110	10	470	1474	62	312	9.75e-36	164	hypothetical protein TCAL_03145	6832	Eukaryota	Metazoa	Arthropoda	Tigriopus californicus
NODE_1230_length_11749_cov_3.549897	TRY80536.1	44.9	512	248	10	678	2186	198	684	2.2e-122	417	hypothetical protein TCAL_13143	6832	Eukaryota	Metazoa	Arthropoda	Tigriopus californicus
NODE_1232_length_11751_cov_3.498889	XP_040580848.1	38.4	279	150	9	9593	8778	249	512	1.85e-27	134	protein eva-1-like	72036	Eukaryota	Metazoa	Arthropoda	Lepeophtheirus salmonis
NODE_1233_length_11736_cov_3.115674	TRY75366.1	26.9	498	237	16	1571	129	107	494	9.19e-22	115	hypothetical protein TCAL_00763	6832	Eukaryota	Metazoa	Arthropoda	Tigriopus californicus
NODE_1234_length_11764_cov_8.169932	XP_001017123.2	40.6	1901-06-20	310	5	3423	5018	168	1901-11-30	2.85e-119	410	CGMP-dependent kinase 9-1	312017	Eukaryota	0	Ciliophora	Tetrahymena thermophila SB210
NODE_1235_length_11753_cov_4.763926	XP_023321726.1	82.5	183	31	1	11204	11752	84	265	2.5e-84	301	suppressor of tumorigenicity 7 protein homolog	88015	Eukaryota	Metazoa	Arthropoda	Eurytemora affinis
NODE_1236_length_11746_cov_4.106718	TRY74586.1	78.2	303	45	1	106	1014	141	422	5.92e-151	488	hypothetical protein TCAL_01647	6832	Eukaryota	Metazoa	Arthropoda	Tigriopus californicus
NODE_1237_length_11733_cov_4.451674	XP_045463438.1	54.1	270	122	1	4761	5564	20	289	2.3e-77	271	band 7 protein AGAP004871 isoform X3	115357	Eukaryota	Metazoa	Arthropoda	Harmonia axyridis
NODE_1239_length_11752_cov_7.190081	CAF1586566.1	22.9	1243	698	45	8854	5318	28	1074	9.23e-51	213	unnamed protein product	249248	Eukaryota	Metazoa	Rotifera	Adineta ricciae
NODE_1240_length_11733_cov_4.081813	TRY79735.1	38.5	673	214	16	8305	10284	532	1017	1.65e-81	315	hypothetical protein TCAL_07080	6832	Eukaryota	Metazoa	Arthropoda	Tigriopus californicus
NODE_1241_length_11728_cov_4.221813	QQP41739.1	39	975	533	20	4827	2029	18	972	4.53e-171	568	Uncharacterized protein FKW44_016200	217165	Eukaryota	Metazoa	Arthropoda	Caligus rogercresseyi
NODE_1242_length_11725_cov_3.569799	TRY72506.1	53.5	71	29	1	7156	6944	85	151	1.11e-12	82.8	hypothetical protein TCAL_01061	6832	Eukaryota	Metazoa	Arthropoda	Tigriopus californicus
NODE_1243_length_11736_cov_4.900849	XP_001015942.2	48.3	839	397	13	6363	8789	29	860	3.81e-229	739	oxoglutarate dehydrogenase (succinyl-transferring), E1 component	312017	Eukaryota	0	Ciliophora	Tetrahymena thermophila SB210
NODE_1244_length_11715_cov_4.497811	TRY75108.1	36.2	538	277	15	3198	4763	22	509	3.01e-69	272	hypothetical protein TCAL_00625, partial	6832	Eukaryota	Metazoa	Arthropoda	Tigriopus californicus
NODE_1245_length_11725_cov_7.337569	XP_004035603.1	46.9	322	167	2	1659	706	10	331	1.16e-88	305	hypothetical protein IMG5_095790	5932	Eukaryota	0	Ciliophora	Ichthyophthirius multifiliis
NODE_1246_length_11711_cov_3.443672	AHK05647.1	30.4	1390	671	37	3994	8085	369	1488	4.79e-131	466	ATP-binding cassette transporter sub-family C member 1 isoform X7	158387	Eukaryota	Metazoa	Arthropoda	Tigriopus japonicus
NODE_1247_length_11656_cov_4.572435	TRY77943.1	39.5	339	147	8	1178	2191	350	631	7.12e-52	210	hypothetical protein TCAL_10900	6832	Eukaryota	Metazoa	Arthropoda	Tigriopus californicus
NODE_1248_length_11721_cov_4.632515	KRW99196.1	70.4	841	241	5	3453	5969	1	835	0	1178	Translation protein, beta-barrel domain	266149	Eukaryota	0	Ciliophora	Pseudocohnilembus persalinus
NODE_1249_length_11700_cov_5.143188	TRY70937.1	48.8	824	326	18	9646	7238	49	797	8.62e-133	451	hypothetical protein TCAL_05938	6832	Eukaryota	Metazoa	Arthropoda	Tigriopus californicus
NODE_1251_length_11682_cov_4.040031	TRY63268.1	68.8	446	132	2	190	1509	1	445	1.41e-201	634	hypothetical protein TCAL_14319	6832	Eukaryota	Metazoa	Arthropoda	Tigriopus californicus
NODE_1252_length_11692_cov_3.915643	TRY79739.1	28.9	613	245	13	2479	692	92	530	2.33e-53	214	hypothetical protein TCAL_08341	6832	Eukaryota	Metazoa	Arthropoda	Tigriopus californicus
NODE_1253_length_11720_cov_4.490890	TRY72670.1	46.3	54	29	0	9996	10157	188	241	5.29e-05	62.8	hypothetical protein TCAL_06086	6832	Eukaryota	Metazoa	Arthropoda	Tigriopus californicus
NODE_1256_length_11709_cov_5.108838	XP_031472751.1	88.6	343	39	0	7823	6795	45	387	4.97e-192	604	LOW QUALITY PROTEIN: 26S proteasome regulatory subunit 8 homolog A-like	210225	Eukaryota	Viridiplantae	Streptophyta	Nymphaea colorata
NODE_1257_length_11697_cov_3.810560	TRY78929.1	37.1	700	300	32	8128	10086	1	607	1.04e-84	304	hypothetical protein TCAL_12188	6832	Eukaryota	Metazoa	Arthropoda	Tigriopus californicus
NODE_1258_length_11680_cov_5.116979	TRY78712.1	56.9	102	43	1	10308	10006	329	430	3.73e-24	121	hypothetical protein TCAL_06797	6832	Eukaryota	Metazoa	Arthropoda	Tigriopus californicus
NODE_1259_length_11699_cov_4.598864	WP_034238366.1	73.8	790	203	2	11333	8967	3	789	0	1196	TonB-dependent receptor family protein	1317122	Bacteria	0	Bacteroidetes	Aquimarina atlantica
NODE_1260_length_11697_cov_4.348021	XP_004029948.1	59	378	150	1	1159	41	1	378	3.96e-137	457	hypothetical protein IMG5_170120	5932	Eukaryota	0	Ciliophora	Ichthyophthirius multifiliis
NODE_1261_length_11692_cov_4.379509	XP_004034677.1	37.1	988	585	8	11397	8443	39	993	9.12e-203	664	hypothetical protein IMG5_116170	5932	Eukaryota	0	Ciliophora	Ichthyophthirius multifiliis
NODE_1263_length_11674_cov_7.530264	WP_008250625.1	100	1006	0	0	4319	1302	1	1006	0	1984	Tn3 family transposase	1168065;2760804	Bacteria	0	Proteobacteria	gamma proteobacterium BDW918;Spongiibacter pelagi
NODE_1264_length_11669_cov_6.002070	TRY72586.1	49.1	173	46	2	917	1435	25	155	1.67e-41	167	hypothetical protein TCAL_03113	6832	Eukaryota	Metazoa	Arthropoda	Tigriopus californicus
NODE_1265_length_11671_cov_6.517509	VVW87340.1	69.3	179	55	0	7234	6698	5	183	2.51e-73	255	unnamed protein product	210225	Eukaryota	Viridiplantae	Streptophyta	Nymphaea colorata
NODE_1266_length_11667_cov_5.788438	CDW83730.1	54.4	803	346	6	1799	4159	69	867	3.28e-280	881	alanyl-trna synthetase	5949	Eukaryota	0	Ciliophora	Stylonychia lemnae
NODE_1267_length_11647_cov_4.841233	TRY61939.1	31.8	358	164	10	6039	7028	238	543	8.69e-27	134	hypothetical protein TCAL_14972	6832	Eukaryota	Metazoa	Arthropoda	Tigriopus californicus
NODE_1268_length_11603_cov_3.823702	TRY61221.1	34.4	189	60	7	2545	3015	127	283	1.52e-12	83.6	hypothetical protein TCAL_03168	6832	Eukaryota	Metazoa	Arthropoda	Tigriopus californicus
NODE_1269_length_11653_cov_4.195594	WP_243612286.1	99.6	562	2	0	3305	1620	1	562	0	1070	chloride channel protein	254406	Bacteria	0	Proteobacteria	Shimia aestuarii
NODE_1270_length_11606_cov_2.794936	XP_042869537.1	38.8	103	40	1	9338	9030	6	85	1.51e-05	61.2	galactosylceramide sulfotransferase-like	27405	Eukaryota	Metazoa	Arthropoda	Penaeus japonicus
NODE_1271_length_11626_cov_8.450648	QQP39119.1	51.4	625	298	6	1868	3	332	953	6.52e-188	620	Transposon Tf2-6 polyprotein	217165	Eukaryota	Metazoa	Arthropoda	Caligus rogercresseyi
NODE_1272_length_11639_cov_4.297440	MBT6881924.1	85.8	593	84	0	11548	9770	1	593	0	986	chloride channel protein	239	Bacteria	0	Bacteroidetes	Flavobacterium sp.
NODE_1273_length_11628_cov_4.157326	TRY80511.1	43.9	426	129	15	5297	4068	254	585	6.44e-64	251	hypothetical protein TCAL_10728	6832	Eukaryota	Metazoa	Arthropoda	Tigriopus californicus
NODE_1274_length_11618_cov_4.584033	TRY66980.1	31.7	650	315	20	7377	9302	63	591	2.12e-56	230	hypothetical protein TCAL_05974, partial	6832	Eukaryota	Metazoa	Arthropoda	Tigriopus californicus
NODE_1275_length_11608_cov_4.383491	MAD20451.1	41	925	363	39	517	3120	29	827	5.43e-107	376	hypothetical protein	2026779	Bacteria	0	Planctomycetes	Planctomycetaceae bacterium
NODE_1276_length_11634_cov_4.063857	CAD8096905.1	38.2	731	351	16	1081	3003	235	954	5.38e-126	436	unnamed protein product	5886	Eukaryota	0	Ciliophora	Paramecium primaurelia
NODE_1277_length_11594_cov_3.504197	TRY70957.1	37	422	206	5	1779	514	58	419	1.49e-69	254	hypothetical protein TCAL_05281	6832	Eukaryota	Metazoa	Arthropoda	Tigriopus californicus
NODE_1278_length_11632_cov_2.933968	WP_190761711.1	83.4	481	80	0	4046	2604	1	481	1.08e-269	830	coniferyl aldehyde dehydrogenase	2760804	Bacteria	0	Proteobacteria	Spongiibacter pelagi
NODE_1279_length_11624_cov_6.109870	TRY77012.1	31.2	394	107	9	1609	2787	896	1126	1.78e-31	150	hypothetical protein TCAL_06362	6832	Eukaryota	Metazoa	Arthropoda	Tigriopus californicus
NODE_1280_length_11612_cov_4.307499	XP_046680754.1	32.7	749	375	30	11591	9504	284	956	6.9e-96	348	uncharacterized protein LOC124367721	197043	Eukaryota	Metazoa	Arthropoda	Homalodisca vitripennis
NODE_1281_length_11623_cov_7.304261	CAD8127428.1	57.2	332	130	5	8480	9466	1	323	3.85e-117	387	unnamed protein product	65129	Eukaryota	0	Ciliophora	Paramecium sonneborni
NODE_1283_length_11605_cov_3.643012	CAB4062797.1	74.7	75	18	1	7244	7468	154	227	3.66e-26	121	unnamed protein product	72036	Eukaryota	Metazoa	Arthropoda	Lepeophtheirus salmonis
NODE_1284_length_11614_cov_3.931785	XP_001022313.1	56.7	682	271	8	11316	9319	38	711	1.99e-214	683	kinesin motor catalytic domain protein	312017	Eukaryota	0	Ciliophora	Tetrahymena thermophila SB210
NODE_1285_length_11611_cov_4.339778	WP_086029095.1	85.5	677	98	0	11611	9581	418	1094	0	1159	peptidase M1	1635173	Bacteria	0	Bacteroidetes	Tenacibaculum holothuriorum
NODE_1286_length_11604_cov_4.572656	MAN98325.1	99.5	593	3	0	4021	2243	1	593	0	1179	DNA helicase UvrD	1486281	Bacteria	0	Proteobacteria	Roseovarius sp.
NODE_1287_length_11602_cov_4.129024	MBL4605690.1	78.9	811	169	1	10221	7789	1	809	0	1333	carbohydrate binding family 9 domain-containing protein	1871037	Bacteria	0	Bacteroidetes	Flavobacteriaceae bacterium
NODE_1288_length_11567_cov_4.207414	TRY79973.1	40.9	1237	495	25	9439	5798	106	1129	4.41e-236	770	hypothetical protein TCAL_07540	6832	Eukaryota	Metazoa	Arthropoda	Tigriopus californicus
NODE_1289_length_11569_cov_3.879875	TRY69285.1	46.8	1084	335	43	2055	5240	149	1012	7.87e-195	643	hypothetical protein TCAL_11008	6832	Eukaryota	Metazoa	Arthropoda	Tigriopus californicus
NODE_1291_length_11572_cov_4.704988	XP_023320966.1	35.6	503	171	12	5026	6531	83	433	5.41e-61	247	uncharacterized protein LOC111695763 isoform X2	88015	Eukaryota	Metazoa	Arthropoda	Eurytemora affinis
NODE_1293_length_11577_cov_4.586348	KRX03367.1	42.2	173	86	3	6962	6465	7	172	1.91e-34	146	P-loop containing nucleoside triphosphate hydrolase	266149	Eukaryota	0	Ciliophora	Pseudocohnilembus persalinus
NODE_1294_length_11538_cov_3.066522	TRY64286.1	31.4	1056	340	18	8350	11454	63	755	7.96e-124	425	hypothetical protein TCAL_02614	6832	Eukaryota	Metazoa	Arthropoda	Tigriopus californicus
NODE_1295_length_11567_cov_5.067049	XP_022920934.1	38.1	607	345	9	7490	9250	70	665	1.01e-127	431	protein UBASH3A homolog isoform X2	166361	Eukaryota	Metazoa	Arthropoda	Onthophagus taurus
NODE_1296_length_11576_cov_4.042091	WP_243612353.1	99.4	670	4	0	5076	7085	1	670	0	1301	NADH-quinone oxidoreductase subunit NuoG	254406	Bacteria	0	Proteobacteria	Shimia aestuarii
NODE_1297_length_11500_cov_4.164738	XP_040569541.1	76.5	1242	197	11	3521	7201	15	1176	0	1813	DNA-directed RNA polymerase II subunit RPB2	72036	Eukaryota	Metazoa	Arthropoda	Lepeophtheirus salmonis
NODE_1298_length_11563_cov_3.756921	XP_001024430.1	60.6	715	274	4	9821	7680	117	824	2.07e-276	867	glycogen/starch/alpha-glucan phosphorylase	312017	Eukaryota	0	Ciliophora	Tetrahymena thermophila SB210
NODE_1299_length_11506_cov_4.103710	TRY68229.1	40.3	766	323	25	6819	4774	10	725	4.64e-113	394	hypothetical protein TCAL_04168	6832	Eukaryota	Metazoa	Arthropoda	Tigriopus californicus
NODE_1300_length_11560_cov_4.080380	CAD8191737.1	44.5	200	106	2	590	6	16	215	1.6e-39	164	unnamed protein product	43137	Eukaryota	0	Ciliophora	Paramecium octaurelia
NODE_1301_length_11522_cov_4.643337	TRY64091.1	62.7	582	137	6	490	2235	638	1139	2.3e-216	717	hypothetical protein TCAL_10774	6832	Eukaryota	Metazoa	Arthropoda	Tigriopus californicus
NODE_1302_length_11526_cov_3.936541	TRY71510.1	62.5	96	34	1	4046	3765	5	100	3.08e-26	131	hypothetical protein TCAL_06103	6832	Eukaryota	Metazoa	Arthropoda	Tigriopus californicus
NODE_1303_length_11522_cov_5.051667	TRY73839.1	40.6	1128	445	29	6566	3402	461	1436	5.02e-147	523	hypothetical protein TCAL_05820	6832	Eukaryota	Metazoa	Arthropoda	Tigriopus californicus
NODE_1304_length_11535_cov_3.935154	MBS1988397.1	70	1372	408	3	5884	9996	1	1370	0	1955	DNA-directed RNA polymerase subunit beta'	2030827	Bacteria	0	0	Candidatus Dependentiae bacterium
NODE_1305_length_11493_cov_3.713400	CAB4062864.1	72.1	43	12	0	8367	8495	123	165	2.67e-08	70.5	unnamed protein product	72036	Eukaryota	Metazoa	Arthropoda	Lepeophtheirus salmonis
NODE_1306_length_11466_cov_3.295407	TRY70955.1	88.9	54	6	0	3325	3164	26	79	5.74e-21	107	hypothetical protein TCAL_09679	6832	Eukaryota	Metazoa	Arthropoda	Tigriopus californicus
NODE_1307_length_11527_cov_19.788384	XP_040579040.1	24.3	2827	1350	91	8897	1161	5525	7811	1.45e-162	584	uncharacterized protein LOC121127676 isoform X3	72036	Eukaryota	Metazoa	Arthropoda	Lepeophtheirus salmonis
NODE_1308_length_11513_cov_4.748558	TRY67860.1	35.6	879	394	24	7773	10346	118	845	3.52e-104	369	hypothetical protein TCAL_16930	6832	Eukaryota	Metazoa	Arthropoda	Tigriopus californicus
NODE_1309_length_11496_cov_4.157274	TRY74722.1	57.3	309	93	5	10006	10914	102	377	9.38e-77	273	hypothetical protein TCAL_14545	6832	Eukaryota	Metazoa	Arthropoda	Tigriopus californicus
NODE_1310_length_11521_cov_5.388763	XP_031472614.1	98.4	448	7	0	9454	8111	1	448	3.3e-296	902	LOW QUALITY PROTEIN: tubulin alpha chain-like	210225	Eukaryota	Viridiplantae	Streptophyta	Nymphaea colorata
NODE_1311_length_11507_cov_4.693000	TRY68258.1	52.8	178	82	2	4045	3512	7	182	1.8e-50	194	hypothetical protein TCAL_09666	6832	Eukaryota	Metazoa	Arthropoda	Tigriopus californicus
NODE_1312_length_11508_cov_3.367736	TRY61675.1	40.9	259	105	3	2633	1857	248	458	1.61e-52	207	hypothetical protein TCAL_07973	6832	Eukaryota	Metazoa	Arthropoda	Tigriopus californicus
NODE_1313_length_11499_cov_5.720241	TRY80370.1	41	315	86	11	8906	9835	952	1171	1.21e-39	177	hypothetical protein TCAL_09889	6832	Eukaryota	Metazoa	Arthropoda	Tigriopus californicus
NODE_1314_length_11515_cov_3.955062	XP_043472601.1	39.4	393	229	6	11266	10091	102	486	3.84e-79	288	uncharacterized protein LOC122505185	63436	Eukaryota	Metazoa	Arthropoda	Leptopilina heterotoma
NODE_1315_length_11514_cov_3.992655	WP_243612678.1	99.9	755	1	0	11496	9232	232	986	0	1524	2-oxoglutarate dehydrogenase E1 component	254406	Bacteria	0	Proteobacteria	Shimia aestuarii
NODE_1316_length_11468_cov_3.113171	PQA85773.1	85.1	261	38	1	10259	11041	5	264	2.97e-144	463	sulfate adenylyltransferase subunit CysD	2058213	Bacteria	0	Proteobacteria	Marinicaulis flavus
NODE_1317_length_11498_cov_5.423908	XP_023329189.1	44.8	572	176	19	7286	8935	4	457	1.49e-92	324	uncharacterized protein LOC111701943	88015	Eukaryota	Metazoa	Arthropoda	Eurytemora affinis
NODE_1318_length_11485_cov_3.103282	TRY68567.1	70.8	113	33	0	341	3	746	858	1.83e-32	152	hypothetical protein TCAL_12068	6832	Eukaryota	Metazoa	Arthropoda	Tigriopus californicus
NODE_1319_length_11500_cov_4.696052	XP_015081027.1	52.8	286	129	5	851	6	67	350	1.46e-85	297	cysteine proteinase 3-like	28526	Eukaryota	Viridiplantae	Streptophyta	Solanum pennellii
NODE_1320_length_11457_cov_3.336514	KAG8232307.1	33.6	131	40	4	692	1084	123	206	3.37e-09	75.9	hypothetical protein J437_LFUL018286	123851	Eukaryota	Metazoa	Arthropoda	Ladona fulva
NODE_1321_length_11499_cov_3.009455	KAH0443763.1	45.1	2590	1147	41	8948	1275	6	2352	0	1867	3-methylcrotonyl-CoA carboxylase subunit alpha, partial	46634	Eukaryota	Fungi	Ascomycota	Aureobasidium melanogenum
NODE_1322_length_11496_cov_4.809265	WP_150898875.1	88.9	441	49	0	10483	9161	1	441	4.37e-236	733	dicarboxylate/amino acid:cation symporter	426481	Bacteria	0	Bacteroidetes	Tenacibaculum aiptasiae
NODE_1323_length_11495_cov_4.966894	CAD8096460.1	56.4	257	97	3	8802	8056	1	250	1.88e-77	274	unnamed protein product	65129	Eukaryota	0	Ciliophora	Paramecium sonneborni
NODE_1324_length_11463_cov_4.280785	TRY73432.1	40.1	573	235	18	6217	4646	57	570	1.65e-48	205	hypothetical protein TCAL_01516	6832	Eukaryota	Metazoa	Arthropoda	Tigriopus californicus
NODE_1325_length_11483_cov_2.657383	XP_029657496.1	49.6	121	61	0	10	372	115	235	7.19e-27	127	uncharacterized protein LOC115231662	2607531	Eukaryota	Metazoa	Mollusca	Octopus sinensis
NODE_1327_length_11466_cov_3.615439	TRY63063.1	43.6	574	268	15	4639	6324	1	530	3.32e-121	409	hypothetical protein TCAL_00341	6832	Eukaryota	Metazoa	Arthropoda	Tigriopus californicus
NODE_1328_length_11439_cov_3.507930	TRY73195.1	35.8	335	153	12	7338	6349	262	539	3.86e-42	177	hypothetical protein TCAL_00947	6832	Eukaryota	Metazoa	Arthropoda	Tigriopus californicus
NODE_1329_length_11470_cov_4.163817	TRY62013.1	58.6	984	309	10	3506	6448	2867	3755	0	1092	hypothetical protein TCAL_08422	6832	Eukaryota	Metazoa	Arthropoda	Tigriopus californicus
NODE_1330_length_11462_cov_4.941042	TRY63718.1	46.7	518	153	10	11456	9903	224	618	2.05e-125	422	hypothetical protein TCAL_03645, partial	6832	Eukaryota	Metazoa	Arthropoda	Tigriopus californicus
NODE_1331_length_11468_cov_4.184594	TRY79106.1	54.7	514	168	14	7960	6419	445	893	4.58e-132	466	hypothetical protein TCAL_02839	6832	Eukaryota	Metazoa	Arthropoda	Tigriopus californicus
NODE_1332_length_11470_cov_7.139998	XP_014673789.1	36.8	1161	600	20	4611	8078	100	1131	2.87e-209	685	PREDICTED: uncharacterized protein LOC106814041	37621	Eukaryota	Metazoa	Priapulida	Priapulus caudatus
NODE_1333_length_11470_cov_3.733257	PCI74505.1	56.8	463	196	3	8982	7597	14	473	4.49e-155	503	tRNA (N6-isopentenyl adenosine(37)-C2)-methylthiotransferase MiaB	2030827	Bacteria	0	0	Candidatus Dependentiae bacterium
NODE_1334_length_11468_cov_6.471998	XP_023326045.1	39.7	375	70	7	11080	9956	253	471	3.72e-64	240	selenium-binding protein 1-A-like	88015	Eukaryota	Metazoa	Arthropoda	Eurytemora affinis
NODE_1335_length_11429_cov_4.909937	AUS91492.1	89.1	994	108	0	5982	8963	7	1000	0	1803	Na/K-ATPase	72036	Eukaryota	Metazoa	Arthropoda	Lepeophtheirus salmonis
NODE_1336_length_11468_cov_5.190765	XP_008247187.1	45.9	220	118	1	5694	5038	18	237	4.93e-55	207	PREDICTED: aurora kinase C isoform X1	9986	Eukaryota	Metazoa	Chordata	Oryctolagus cuniculus
NODE_1337_length_11467_cov_4.165482	TRY70755.1	54.2	371	97	6	1757	2860	300	600	5.11e-103	357	hypothetical protein TCAL_07341	6832	Eukaryota	Metazoa	Arthropoda	Tigriopus californicus
NODE_1338_length_11448_cov_4.108369	TRY73532.1	31.8	1011	471	27	1637	4624	163	970	6.62e-110	405	hypothetical protein TCAL_05057	6832	Eukaryota	Metazoa	Arthropoda	Tigriopus californicus
NODE_1339_length_11442_cov_4.369531	TRY74649.1	49.1	377	152	8	1804	2904	18	364	1.97e-114	384	hypothetical protein TCAL_01625	6832	Eukaryota	Metazoa	Arthropoda	Tigriopus californicus
NODE_1340_length_11449_cov_5.055883	TRY61406.1	50.7	556	217	9	3360	1693	8	506	8.42e-157	508	hypothetical protein TCAL_03671	6832	Eukaryota	Metazoa	Arthropoda	Tigriopus californicus
NODE_1341_length_11453_cov_4.538360	CAB4063286.1	47.7	65	34	0	4881	5075	833	897	8.26e-07	68.9	unnamed protein product	72036	Eukaryota	Metazoa	Arthropoda	Lepeophtheirus salmonis
NODE_1342_length_11436_cov_6.187060	TRY75803.1	37.4	824	291	18	2480	4951	333	931	1.35e-114	416	hypothetical protein TCAL_01620	6832	Eukaryota	Metazoa	Arthropoda	Tigriopus californicus
NODE_1343_length_11417_cov_4.069657	TRY71686.1	41.6	539	176	12	6357	7925	27	442	2.97e-100	343	hypothetical protein TCAL_03418	6832	Eukaryota	Metazoa	Arthropoda	Tigriopus californicus
NODE_1344_length_11446_cov_4.661536	XP_004036412.1	56	159	70	0	6746	7222	90	248	2e-43	178	pci domain protein, partial	5932	Eukaryota	0	Ciliophora	Ichthyophthirius multifiliis
NODE_1345_length_11411_cov_2.989618	TRY74881.1	88	283	34	0	3382	4230	182	464	1.22e-145	486	hypothetical protein TCAL_09494	6832	Eukaryota	Metazoa	Arthropoda	Tigriopus californicus
NODE_1346_length_11441_cov_4.972193	CAG9328891.1	45.2	434	217	5	8414	9655	193	625	4.17e-104	361	unnamed protein product	1481888	Eukaryota	0	Ciliophora	Blepharisma stoltei
NODE_1347_length_11413_cov_3.707006	TRY70131.1	51.8	164	43	5	11413	10934	9	140	5.86e-30	134	hypothetical protein TCAL_07351	6832	Eukaryota	Metazoa	Arthropoda	Tigriopus californicus
NODE_1348_length_11430_cov_3.951220	TRY61505.1	50.9	511	219	12	3810	2305	339	826	2.99e-129	450	hypothetical protein TCAL_03679	6832	Eukaryota	Metazoa	Arthropoda	Tigriopus californicus
NODE_1349_length_11413_cov_3.226556	XP_019874798.1	40	667	267	14	1682	3	4193	4831	1.99e-129	475	PREDICTED: LOW QUALITY PROTEIN: uncharacterized protein LOC109602801	116153	Eukaryota	Metazoa	Arthropoda	Aethina tumida
NODE_1350_length_11418_cov_3.994716	TRY70289.1	58.8	257	66	6	3204	3974	24	240	8.83e-87	311	hypothetical protein TCAL_02368	6832	Eukaryota	Metazoa	Arthropoda	Tigriopus californicus
NODE_1351_length_11410_cov_3.758126	KXJ78757.1	56	511	185	3	11128	9599	257	728	5.28e-184	596	hypothetical protein RP20_CCG003622	7160	Eukaryota	Metazoa	Arthropoda	Aedes albopictus
NODE_1352_length_11427_cov_6.384073	XP_040578057.1	38.4	404	158	8	8004	6799	395	709	3.9e-65	258	integrin alpha-PS2-like isoform X5	72036	Eukaryota	Metazoa	Arthropoda	Lepeophtheirus salmonis
NODE_1353_length_11429_cov_6.278717	CAG9311376.1	46.1	304	159	4	9662	8760	1	302	1.29e-70	258	unnamed protein product	1481888	Eukaryota	0	Ciliophora	Blepharisma stoltei
NODE_1354_length_11398_cov_3.704944	TRY68913.1	49.9	405	130	8	11040	9838	259	594	6.87e-98	343	hypothetical protein TCAL_07621	6832	Eukaryota	Metazoa	Arthropoda	Tigriopus californicus
NODE_1355_length_11421_cov_4.380906	MBT3546157.1	64.9	1041	364	1	7018	3896	1	1040	0	1340	UvrD-helicase domain-containing protein	239	Bacteria	0	Bacteroidetes	Flavobacterium sp.
NODE_1356_length_11390_cov_3.758949	XP_013110287.1	33.3	108	43	3	10685	10371	33	114	0.000303	60.1	PREDICTED: serine protease 53-like	35570	Eukaryota	Metazoa	Arthropoda	Stomoxys calcitrans
NODE_1357_length_11394_cov_3.543891	XP_040566285.1	54.4	645	211	11	4206	2323	862	1440	5.52e-184	622	uncharacterized protein LOC121116123 isoform X3	72036	Eukaryota	Metazoa	Arthropoda	Lepeophtheirus salmonis
NODE_1358_length_11388_cov_2.969202	XP_004030754.1	24.6	887	599	21	6104	3630	265	1143	2.53e-62	252	PH domain protein	5932	Eukaryota	0	Ciliophora	Ichthyophthirius multifiliis
NODE_1359_length_11396_cov_4.319566	TRY72369.1	51	104	26	2	7806	8117	140	218	5.9e-19	105	hypothetical protein TCAL_09713	6832	Eukaryota	Metazoa	Arthropoda	Tigriopus californicus
NODE_1360_length_11387_cov_4.777660	XP_040567609.1	51.6	159	75	1	7864	8340	1	157	3.54e-32	148	plectin-like isoform X4	72036	Eukaryota	Metazoa	Arthropoda	Lepeophtheirus salmonis
NODE_1361_length_11399_cov_4.707737	WP_243614159.1	99.8	909	2	0	5864	3138	1	909	0	1766	PAS-domain containing protein	254406	Bacteria	0	Proteobacteria	Shimia aestuarii
NODE_1362_length_11396_cov_5.227317	XP_001025535.2	67.9	396	126	1	10877	9693	12	407	8.51e-175	556	acyl-CoA dehydrogenase	312017	Eukaryota	0	Ciliophora	Tetrahymena thermophila SB210
NODE_1363_length_11390_cov_4.422034	MBU2112530.1	49.3	69	35	0	1332	1538	318	386	2.96e-11	83.6	hypothetical protein	1913989	Bacteria	0	Proteobacteria	Gammaproteobacteria bacterium
NODE_1365_length_11376_cov_3.912963	TRY77375.1	35.5	533	259	15	9004	7493	297	773	2.95e-58	239	hypothetical protein TCAL_14770	6832	Eukaryota	Metazoa	Arthropoda	Tigriopus californicus
NODE_1367_length_11340_cov_3.372212	AYF60346.1	58.7	92	31	1	158	412	25	116	2.25e-23	110	hunchback, partial	1899249	Eukaryota	Metazoa	Arthropoda	Culex intrincatus
NODE_1368_length_11372_cov_5.022043	TRY76435.1	52.9	223	74	3	9917	10564	164	362	6.14e-63	232	hypothetical protein TCAL_00050	6832	Eukaryota	Metazoa	Arthropoda	Tigriopus californicus
NODE_1370_length_11350_cov_5.521781	TRY67369.1	65.3	294	101	1	4489	5367	234	527	1.33e-114	409	hypothetical protein TCAL_12098	6832	Eukaryota	Metazoa	Arthropoda	Tigriopus californicus
NODE_1371_length_11361_cov_4.695564	AIW65578.1	34.3	2952	1131	76	291	8978	109	2307	0	1236	acetyl-Coa carboxylase	158387	Eukaryota	Metazoa	Arthropoda	Tigriopus japonicus
NODE_1372_length_11368_cov_4.266295	TRY70559.1	47.5	946	385	17	10220	7545	1	888	1.97e-158	534	hypothetical protein TCAL_02340	6832	Eukaryota	Metazoa	Arthropoda	Tigriopus californicus
NODE_1373_length_11350_cov_5.621842	XP_034981348.1	28.5	151	96	4	7403	6972	17	162	1.04e-07	68.2	phospholipid scramblase 1-like	8524	Eukaryota	Metazoa	Chordata	Zootoca vivipara
NODE_1374_length_11345_cov_3.852216	TRY69008.1	81.5	54	10	0	6770	6931	1	54	4.94e-19	103	hypothetical protein TCAL_12014, partial	6832	Eukaryota	Metazoa	Arthropoda	Tigriopus californicus
NODE_1375_length_11352_cov_3.899424	VVW89712.1	32.6	227	124	6	2550	1918	3	216	1.1e-19	102	unnamed protein product, partial	210225	Eukaryota	Viridiplantae	Streptophyta	Nymphaea colorata
NODE_1376_length_11350_cov_4.488778	KAI4295525.1	47.7	411	210	4	7802	6576	3	410	1.94e-107	365	hypothetical protein L6164_035565	167791	Eukaryota	Viridiplantae	Streptophyta	Bauhinia variegata
NODE_1379_length_11300_cov_7.232469	TRY69441.1	78.3	92	20	0	4554	4829	178	269	4.66e-39	162	hypothetical protein TCAL_05080	6832	Eukaryota	Metazoa	Arthropoda	Tigriopus californicus
NODE_1380_length_11343_cov_5.083356	CAD8167882.1	46.4	261	134	4	9429	8653	161	417	9.24e-48	204	unnamed protein product	43138	Eukaryota	0	Ciliophora	Paramecium pentaurelia
NODE_1382_length_11335_cov_4.064571	TRY78549.1	32.1	1734	693	52	4083	9020	881	2222	1.56e-142	516	hypothetical protein TCAL_07736	6832	Eukaryota	Metazoa	Arthropoda	Tigriopus californicus
NODE_1383_length_11335_cov_7.224463	XP_001021323.3	39.9	934	513	10	6153	8822	30	959	4.86e-176	588	sodium/hydrogen exchanger family protein	312017	Eukaryota	0	Ciliophora	Tetrahymena thermophila SB210
NODE_1384_length_11332_cov_4.791470	TRY70434.1	60.8	604	137	8	308	2119	543	1046	3.6e-204	669	hypothetical protein TCAL_02404	6832	Eukaryota	Metazoa	Arthropoda	Tigriopus californicus
NODE_1385_length_11313_cov_3.119079	QQP37463.1	77.3	44	10	0	317	448	23	66	7.66e-14	80.9	Putative LOC100123278	217165	Eukaryota	Metazoa	Arthropoda	Caligus rogercresseyi
NODE_1386_length_11295_cov_4.081059	TRY73145.1	64.4	177	62	1	2283	2810	7	183	2.4e-59	224	hypothetical protein TCAL_00960	6832	Eukaryota	Metazoa	Arthropoda	Tigriopus californicus
NODE_1387_length_11320_cov_4.076000	TRY61385.1	21.2	1626	1083	54	10001	5406	35	1555	3.52e-42	186	hypothetical protein TCAL_17168	6832	Eukaryota	Metazoa	Arthropoda	Tigriopus californicus
NODE_1389_length_11320_cov_6.351743	YP_010147327.1	51.3	411	200	0	10462	9230	9	419	3.16e-113	379	cytochrome b	2784598	Eukaryota	0	Ciliophora	Thuricola similis
NODE_1390_length_11295_cov_3.965836	TRY72454.1	76.7	318	74	0	2509	3462	9	326	3.08e-158	504	hypothetical protein TCAL_01021	6832	Eukaryota	Metazoa	Arthropoda	Tigriopus californicus
NODE_1391_length_11289_cov_3.226177	TRY62151.1	50.9	371	133	10	5699	4650	52	394	1.82e-69	262	hypothetical protein TCAL_03180	6832	Eukaryota	Metazoa	Arthropoda	Tigriopus californicus
NODE_1394_length_11285_cov_4.063830	XP_017462580.1	85.1	67	10	0	5619	5819	29	95	9.56e-30	127	PREDICTED: CHRNA7-FAM7A fusion protein-like, partial	28612	Eukaryota	Metazoa	Arthropoda	Rhagoletis zephyria
NODE_1396_length_11290_cov_5.246414	TRY62572.1	79.3	328	68	0	10549	9566	5	332	2.39e-170	540	hypothetical protein TCAL_00479	6832	Eukaryota	Metazoa	Arthropoda	Tigriopus californicus
NODE_1398_length_11254_cov_2.840788	TRY70946.1	75	1231	243	5	3692	3	1	1167	0	1877	hypothetical protein TCAL_01250	6832	Eukaryota	Metazoa	Arthropoda	Tigriopus californicus
NODE_1399_length_11281_cov_3.430635	XP_040577208.1	30.5	223	124	5	380	1030	195	392	9.26e-17	99.4	sodium-dependent glucose transporter 1A-like isoform X2	72036	Eukaryota	Metazoa	Arthropoda	Lepeophtheirus salmonis
NODE_1400_length_11273_cov_4.852965	TRY78677.1	40.8	336	153	8	4881	3880	123	414	1.97e-60	230	hypothetical protein TCAL_13198	6832	Eukaryota	Metazoa	Arthropoda	Tigriopus californicus
NODE_1401_length_11288_cov_4.541782	TRY63876.1	91.8	317	26	0	4779	3829	1	317	9.46e-183	590	hypothetical protein TCAL_00882	6832	Eukaryota	Metazoa	Arthropoda	Tigriopus californicus
NODE_1402_length_11290_cov_3.261215	XP_034316354.1	23.4	458	290	21	9672	8380	402	825	1.05e-05	65.5	uncharacterized protein LOC109620292	29159	Eukaryota	Metazoa	Mollusca	Crassostrea gigas
NODE_1403_length_11288_cov_3.233967	WP_190761920.1	83.7	843	132	3	8515	11037	1	840	0	1453	TonB-dependent receptor	2760804	Bacteria	0	Proteobacteria	Spongiibacter pelagi
NODE_1404_length_11259_cov_4.337081	TRY77200.1	61	734	235	7	10590	8389	112	794	6.72e-292	905	hypothetical protein TCAL_00083	6832	Eukaryota	Metazoa	Arthropoda	Tigriopus californicus
NODE_1405_length_11261_cov_4.038012	TRY79866.1	44.3	998	331	20	4290	1363	351	1145	1.42e-210	691	hypothetical protein TCAL_06042	6832	Eukaryota	Metazoa	Arthropoda	Tigriopus californicus
NODE_1406_length_11282_cov_5.286390	XP_001027463.1	32.5	452	277	12	523	1821	223	665	1.11e-63	248	acyltransferase family protein	312017	Eukaryota	0	Ciliophora	Tetrahymena thermophila SB210
NODE_1407_length_11273_cov_5.984995	CDW87118.1	44.9	361	194	5	1937	861	18	375	6.88e-85	311	protein kinase domain containing protein	5949	Eukaryota	0	Ciliophora	Stylonychia lemnae
NODE_1408_length_11273_cov_4.456145	MCH2216664.1	90.2	582	57	0	8033	9778	1	582	0	1082	aspartate--tRNA ligase	2021391	Bacteria	0	Bacteroidetes	Flavobacteriales bacterium
NODE_1411_length_11250_cov_5.067954	XP_040577897.1	80.6	67	13	0	9342	9542	1	67	7.19e-19	107	bestrophin-2-like isoform X3	72036	Eukaryota	Metazoa	Arthropoda	Lepeophtheirus salmonis
NODE_1412_length_11255_cov_4.824924	NQY00024.1	81.3	395	74	0	7808	8992	1	395	4.11e-209	654	phosphoglycerate kinase	1871037	Bacteria	0	Bacteroidetes	Flavobacteriaceae bacterium
NODE_1414_length_11252_cov_4.742282	KRX07048.1	46.3	410	192	9	9253	10476	54	437	1.19e-100	344	Acyl-CoA N-acyltransferase	266149	Eukaryota	0	Ciliophora	Pseudocohnilembus persalinus
NODE_1416_length_11217_cov_4.801289	XP_037089240.1	53.8	409	171	9	8558	7368	1	403	1.56e-120	400	mannose-6-phosphate isomerase-like	41117	Eukaryota	Metazoa	Arthropoda	Pollicipes pollicipes
NODE_1417_length_11238_cov_4.622359	TRY75154.1	27.5	480	281	12	4698	6104	1	424	3.59e-45	186	hypothetical protein TCAL_08536	6832	Eukaryota	Metazoa	Arthropoda	Tigriopus californicus
NODE_1418_length_11236_cov_5.716013	TRY73675.1	69.4	1264	283	17	3801	127	1	1199	0	1486	hypothetical protein TCAL_10167	6832	Eukaryota	Metazoa	Arthropoda	Tigriopus californicus
NODE_1419_length_11211_cov_3.496418	TRY76824.1	68.5	54	16	1	1059	1220	6	58	3.36e-10	70.5	hypothetical protein TCAL_16999	6832	Eukaryota	Metazoa	Arthropoda	Tigriopus californicus
NODE_1420_length_11238_cov_4.061464	CAD8051909.1	25.2	412	266	8	8617	9750	143	546	1.38e-20	112	unnamed protein product	5886	Eukaryota	0	Ciliophora	Paramecium primaurelia
NODE_1421_length_11232_cov_4.154281	NNK60882.1	80.2	580	112	1	8390	10129	2	578	2.97e-311	948	DUF885 domain-containing protein	1871037	Bacteria	0	Bacteroidetes	Flavobacteriaceae bacterium
NODE_1422_length_11228_cov_6.394225	WP_119343458.1	54.4	217	99	0	2	652	78	294	2.67e-62	235	DUF3987 domain-containing protein	2219058	Bacteria	0	Proteobacteria	Facilibium subflavum
NODE_1424_length_11213_cov_5.264358	TRY61512.1	23.5	425	264	13	1112	2284	430	827	4.09e-21	115	hypothetical protein TCAL_03709, partial	6832	Eukaryota	Metazoa	Arthropoda	Tigriopus californicus
NODE_1425_length_11197_cov_4.981330	XP_045107325.1	37.1	159	73	4	6311	5847	5	140	5.06e-17	97.4	glycine receptor subunit alphaZ1-like	210409	Eukaryota	Metazoa	Arthropoda	Portunus trituberculatus
NODE_1426_length_11204_cov_4.460903	TRY79095.1	37.1	361	137	8	9266	8187	351	622	3.11e-36	165	hypothetical protein TCAL_11701	6832	Eukaryota	Metazoa	Arthropoda	Tigriopus californicus
NODE_1427_length_11215_cov_3.902676	KRX08232.1	54.7	391	167	4	2207	3349	215	605	2.33e-133	445	WD40-repeat-containing domain	266149	Eukaryota	0	Ciliophora	Pseudocohnilembus persalinus
NODE_1428_length_11196_cov_5.004221	TRY75609.1	45.3	400	147	6	2555	3733	241	575	1.1e-25	128	hypothetical protein TCAL_07509, partial	6832	Eukaryota	Metazoa	Arthropoda	Tigriopus californicus
NODE_1430_length_11194_cov_4.558631	XP_001031541.1	61.4	542	205	2	5885	4260	2	539	5.47e-225	706	delta-1-pyrroline-5-carboxylate dehydrogenase	312017	Eukaryota	0	Ciliophora	Tetrahymena thermophila SB210
NODE_1431_length_11179_cov_4.497842	TRY61096.1	63.2	117	43	0	36	386	274	390	1.38e-35	161	hypothetical protein TCAL_03665	6832	Eukaryota	Metazoa	Arthropoda	Tigriopus californicus
NODE_1432_length_11191_cov_4.381946	AII16558.1	60.8	319	58	7	9785	10741	400	651	8.79e-95	338	protein kinase C epsilon, partial	565004	Eukaryota	Metazoa	Arthropoda	Paracyclopina nana
NODE_1433_length_11185_cov_3.454186	TRY67446.1	32.9	140	55	4	1792	1373	84	184	8.62e-06	62.4	hypothetical protein TCAL_02746	6832	Eukaryota	Metazoa	Arthropoda	Tigriopus californicus
NODE_1434_length_11196_cov_4.870132	WP_093667673.1	71.2	786	221	2	145	2499	1	782	0	1155	TonB-dependent receptor family protein	1250059	Bacteria	0	Bacteroidetes	Tenacibaculum sp. MAR_2009_124
NODE_1435_length_11196_cov_4.545643	NQY01080.1	78.3	405	87	1	3	1214	6	410	1.15e-198	624	HAMP domain-containing histidine kinase	1871037	Bacteria	0	Bacteroidetes	Flavobacteriaceae bacterium
NODE_1439_length_11183_cov_5.346119	XP_001013503.2	48	375	179	7	9245	10333	46	416	5.13e-85	310	kinesin motor catalytic domain protein	312017	Eukaryota	0	Ciliophora	Tetrahymena thermophila SB210
NODE_1441_length_11178_cov_6.023872	KRX04785.1	42.3	870	429	12	9554	7116	22	875	1.07e-202	656	Armadillo-type fold	266149	Eukaryota	0	Ciliophora	Pseudocohnilembus persalinus
NODE_1442_length_11165_cov_4.729124	XP_046987518.1	35.3	825	347	18	2712	280	24	675	1.6e-122	417	conserved oligomeric Golgi complex subunit 4 isoform X2	7009	Eukaryota	Metazoa	Arthropoda	Schistocerca americana
NODE_1443_length_11177_cov_4.254662	XP_001032322.1	40.8	527	278	8	1935	439	1	521	1.33e-114	387	splicing factor 3a, putative	312017	Eukaryota	0	Ciliophora	Tetrahymena thermophila SB210
NODE_1444_length_11145_cov_4.072876	XP_023340521.1	45.1	244	118	5	2	724	118	348	3.38e-50	195	activator of 90 kDa heat shock protein ATPase homolog 1-like isoform X1	88015	Eukaryota	Metazoa	Arthropoda	Eurytemora affinis
NODE_1445_length_11175_cov_4.278158	CAD8057988.1	37.2	484	252	11	11170	9830	308	776	7.04e-80	296	unnamed protein product	5886	Eukaryota	0	Ciliophora	Paramecium primaurelia
NODE_1446_length_11156_cov_3.690103	XP_023329497.1	87.5	96	12	0	8061	8348	373	468	1.49e-40	174	protein jim lovell-like isoform X1	88015	Eukaryota	Metazoa	Arthropoda	Eurytemora affinis
NODE_1447_length_11166_cov_4.251330	WP_235273528.1	50.2	638	314	2	5959	4046	2	635	2.76e-197	630	MULTISPECIES: OmpA family protein	2635139;2908884;2908919;2917761	Bacteria	0	Bacteroidetes	unclassified Tenacibaculum;Tenacibaculum sp. Cn5-1;Tenacibaculum sp. Cn5-34;Tenacibaculum sp. Cn5-46
NODE_1448_length_11123_cov_3.922112	PIU00049.1	45.6	125	65	1	8860	8486	108	229	1.41e-18	99.8	hypothetical protein COT74_06780	1973927	Bacteria	0	Proteobacteria	Bdellovibrionales bacterium CG10_big_fil_rev_8_21_14_0_10_45_34
NODE_1449_length_11142_cov_8.556559	KAF4527821.1	38.4	185	94	4	1558	1061	21	204	1.34e-25	120	hypothetical protein B566_EDAN016305	1049336	Eukaryota	Metazoa	Arthropoda	Ephemera danica
NODE_1451_length_11132_cov_4.380600	XP_040567430.1	37.7	106	44	3	8736	8419	1717	1800	3.33e-05	63.9	triple functional domain protein-like isoform X4	72036	Eukaryota	Metazoa	Arthropoda	Lepeophtheirus salmonis
NODE_1452_length_11149_cov_4.063855	CAD8189342.1	49.1	550	272	5	3413	1764	314	855	3.01e-150	503	unnamed protein product	43137	Eukaryota	0	Ciliophora	Paramecium octaurelia
NODE_1454_length_11137_cov_4.024679	AII16563.1	28.1	2911	1491	101	10000	1586	2	2419	3.88e-181	636	ubiquitin carboxyl-terminal hydrolase 24, partial	565004	Eukaryota	Metazoa	Arthropoda	Paracyclopina nana
NODE_1455_length_11138_cov_5.208299	CAD8052561.1	55.4	249	104	1	7127	7873	167	408	8.33e-82	291	unnamed protein product	5886	Eukaryota	0	Ciliophora	Paramecium primaurelia
NODE_1456_length_11133_cov_3.695912	MBD3273332.1	62	474	178	1	690	2105	6	479	6.59e-186	591	Asp-tRNA(Asn)/Glu-tRNA(Gln) amidotransferase subunit GatA	2030827	Bacteria	0	0	Candidatus Dependentiae bacterium
NODE_1457_length_11130_cov_3.495522	XP_001019192.2	37.7	321	174	6	5691	6638	5	304	2.26e-51	201	biopterin-dependent aromatic amino acid hydroxylase	312017	Eukaryota	0	Ciliophora	Tetrahymena thermophila SB210
NODE_1459_length_11127_cov_4.370498	7K58_N	43.1	123	61	2	1458	1826	1	114	3.34e-18	94.7	Chain N, Dynein light chain tctex-type 1 protein	5911	Eukaryota	0	Ciliophora	Tetrahymena thermophila
NODE_1461_length_11124_cov_6.150539	CAD8194709.1	45	289	126	9	4935	4078	33	291	2.14e-57	223	unnamed protein product	43137	Eukaryota	0	Ciliophora	Paramecium octaurelia
NODE_1462_length_11123_cov_3.410556	CAD8081041.1	33.6	244	140	7	2843	2163	30	268	3.41e-26	126	unnamed protein product	5886	Eukaryota	0	Ciliophora	Paramecium primaurelia
NODE_1463_length_11085_cov_4.845632	TRY61536.1	81.9	839	139	4	2542	62	1902	2739	0	1378	hypothetical protein TCAL_04176	6832	Eukaryota	Metazoa	Arthropoda	Tigriopus californicus
NODE_1465_length_11105_cov_3.569332	XP_040581845.1	66	94	10	2	7239	7517	1	73	6.23e-18	105	voltage-dependent calcium channel type A subunit alpha-1-like isoform X6	72036	Eukaryota	Metazoa	Arthropoda	Lepeophtheirus salmonis
NODE_1466_length_11094_cov_3.892744	TRY73892.1	71.1	152	26	5	79	525	101	237	4.57e-46	195	hypothetical protein TCAL_07775	6832	Eukaryota	Metazoa	Arthropoda	Tigriopus californicus
NODE_1467_length_11112_cov_3.697110	TRY72734.1	40.1	1669	703	42	5493	10463	17	1400	6.72e-316	994	hypothetical protein TCAL_11188	6832	Eukaryota	Metazoa	Arthropoda	Tigriopus californicus
NODE_1468_length_11103_cov_3.443871	TRY79371.1	64	214	74	3	9767	10408	95	305	1.9e-77	278	hypothetical protein TCAL_05804	6832	Eukaryota	Metazoa	Arthropoda	Tigriopus californicus
NODE_1469_length_11107_cov_3.165080	CAD8072344.1	29.6	487	267	14	6143	4794	95	542	5.07e-38	165	unnamed protein product	65129	Eukaryota	0	Ciliophora	Paramecium sonneborni
NODE_1472_length_11044_cov_3.077209	TRY75788.1	26.4	296	156	13	2113	1334	34	303	3.57e-16	98.6	hypothetical protein TCAL_01295	6832	Eukaryota	Metazoa	Arthropoda	Tigriopus californicus
NODE_1473_length_11091_cov_5.999728	TRY63665.1	51.3	622	286	8	7057	8916	3	609	7.96e-194	619	hypothetical protein TCAL_11256	6832	Eukaryota	Metazoa	Arthropoda	Tigriopus californicus
NODE_1474_length_11044_cov_3.743397	XP_034957943.1	60	80	32	0	9905	10144	46	125	1.38e-20	102	vascular endothelial growth factor receptor 2-like, partial	8524	Eukaryota	Metazoa	Chordata	Zootoca vivipara
NODE_1475_length_11065_cov_3.889434	TRY76965.1	49.5	97	38	2	5308	5598	2003	2088	7.32e-17	102	hypothetical protein TCAL_02684	6832	Eukaryota	Metazoa	Arthropoda	Tigriopus californicus
NODE_1476_length_11090_cov_4.242713	MBD3231666.1	54.9	388	169	4	3119	4270	1	386	3.85e-125	413	hypothetical protein	2030827	Bacteria	0	0	Candidatus Dependentiae bacterium
NODE_1477_length_11086_cov_4.138341	MBL4605242.1	73.3	430	114	1	6346	5060	1	430	5.37e-195	615	TolC family protein	1871037	Bacteria	0	Bacteroidetes	Flavobacteriaceae bacterium
NODE_1478_length_11085_cov_3.937137	WP_243612205.1	99.7	620	2	0	84	1943	111	730	0	1225	3-hydroxyacyl-CoA dehydrogenase NAD-binding domain-containing protein	254406	Bacteria	0	Proteobacteria	Shimia aestuarii
NODE_1480_length_11061_cov_4.837772	TRY74046.1	45.7	359	117	6	9946	8879	121	404	2.64e-77	278	hypothetical protein TCAL_05467	6832	Eukaryota	Metazoa	Arthropoda	Tigriopus californicus
NODE_1482_length_11070_cov_3.866703	CAD7225896.1	37.6	2027	942	50	613	6540	683	2437	0	1182	unnamed protein product	163714	Eukaryota	Metazoa	Arthropoda	Cyprideis torosa
NODE_1483_length_11072_cov_4.234561	KAI2726200.1	26	497	319	12	3302	4768	26	481	3.67e-35	155	hypothetical protein CBS147332_3087	5082	Eukaryota	Fungi	Ascomycota	Penicillium roqueforti
NODE_1484_length_11065_cov_4.062216	TRY74829.1	45.4	846	305	12	5533	3002	1	691	9.9e-192	623	hypothetical protein TCAL_04533	6832	Eukaryota	Metazoa	Arthropoda	Tigriopus californicus
NODE_1485_length_11065_cov_4.043660	TRY67582.1	76.3	1018	238	3	654	3707	3	1017	0	1478	hypothetical protein TCAL_05513	6832	Eukaryota	Metazoa	Arthropoda	Tigriopus californicus
NODE_1486_length_11059_cov_4.521711	AQZ26756.1	32	1233	284	26	7377	11057	1	685	7.78e-133	447	glutamine:fructose-6-phosphate aminotransferase 1	158387	Eukaryota	Metazoa	Arthropoda	Tigriopus japonicus
NODE_1487_length_11062_cov_4.184524	MCF6280371.1	54.9	477	215	0	5429	3999	1	477	7.68e-167	536	hypothetical protein	1871037	Bacteria	0	Bacteroidetes	Flavobacteriaceae bacterium
NODE_1488_length_11059_cov_13.393244	XP_029205098.2	27.8	1707	1063	41	5408	10369	246	1836	2.17e-168	587	uncharacterized protein LOC114969016	45264	Eukaryota	Metazoa	Cnidaria	Acropora millepora
NODE_1489_length_11058_cov_4.140151	XP_004029842.1	50	454	187	11	8870	10177	30	461	9.99e-117	391	plasma glutamate carboxypeptidase, putative	5932	Eukaryota	0	Ciliophora	Ichthyophthirius multifiliis
NODE_1490_length_11050_cov_5.101859	XP_031472615.1	72.8	580	156	2	4130	5863	78	657	2.85e-277	864	LOW QUALITY PROTEIN: ribonucleoside-diphosphate reductase large subunit-like	210225	Eukaryota	Viridiplantae	Streptophyta	Nymphaea colorata
NODE_1491_length_11040_cov_5.799872	TRY72729.1	51.1	795	356	10	3791	6169	208	971	3.23e-252	801	hypothetical protein TCAL_00267	6832	Eukaryota	Metazoa	Arthropoda	Tigriopus californicus
NODE_1492_length_11047_cov_4.821878	CAD8116589.1	37	1020	578	22	6865	9828	21	1007	2.53e-184	608	unnamed protein product	65129	Eukaryota	0	Ciliophora	Paramecium sonneborni
NODE_1494_length_11045_cov_5.470004	WP_115963809.1	35.7	788	453	17	2533	4806	41	804	7.7e-138	466	glycoside hydrolase family 2 protein	415851	Bacteria	0	Bacteroidetes	Chryseobacterium flavum
NODE_1495_length_11042_cov_4.594437	MBM3893000.1	61.9	776	289	4	4831	2510	13	783	4.54e-306	942	endopeptidase La	2030827	Bacteria	0	0	Candidatus Dependentiae bacterium
NODE_1496_length_11014_cov_3.417571	TRY69137.1	64.5	358	76	3	1392	2465	50	356	2.34e-139	452	hypothetical protein TCAL_02519	6832	Eukaryota	Metazoa	Arthropoda	Tigriopus californicus
NODE_1497_length_11019_cov_4.994069	TRY61981.1	65.7	67	23	0	3203	3403	106	172	2.89e-16	91.3	hypothetical protein TCAL_16281	6832	Eukaryota	Metazoa	Arthropoda	Tigriopus californicus
NODE_1498_length_10998_cov_4.271217	TRY64262.1	93.9	148	9	0	7084	6641	72	219	1.96e-81	281	hypothetical protein TCAL_07935	6832	Eukaryota	Metazoa	Arthropoda	Tigriopus californicus
NODE_1499_length_11011_cov_4.754245	TRY72568.1	64.5	290	76	3	5021	5881	144	409	7.24e-110	383	hypothetical protein TCAL_10129	6832	Eukaryota	Metazoa	Arthropoda	Tigriopus californicus
NODE_1502_length_11004_cov_2.704770	WP_073081942.1	66.9	236	72	2	1915	2613	1	233	4.43e-95	319	class I SAM-dependent methyltransferase	1089305	Bacteria	0	Bacteroidetes	Winogradskyella jejuensis
NODE_1503_length_10954_cov_3.956947	XP_023336995.1	77	304	69	1	8547	9458	2	304	1.77e-142	459	erlin-2-B-like	88015	Eukaryota	Metazoa	Arthropoda	Eurytemora affinis
NODE_1505_length_11012_cov_3.223503	XP_001462273.1	50.5	291	142	2	7109	6237	4	292	4.33e-91	310	hypothetical protein	5888;412030	Eukaryota	0	Ciliophora	Paramecium tetraurelia;Paramecium tetraurelia strain d4-2
NODE_1506_length_11000_cov_4.204063	TRY75669.1	45	656	127	15	1994	27	592	1013	3.43e-130	464	hypothetical protein TCAL_04975	6832	Eukaryota	Metazoa	Arthropoda	Tigriopus californicus
NODE_1507_length_10993_cov_4.478074	WP_232525976.1	53.5	215	100	0	936	292	4	218	4.51e-71	250	GMP/IMP nucleotidase	2675298	Bacteria	0	Proteobacteria	Sulfuriferula nivalis
NODE_1508_length_11006_cov_4.682476	XP_023324912.1	35.4	596	354	13	2975	4735	189	762	4.03e-99	356	aminopeptidase N-like	88015	Eukaryota	Metazoa	Arthropoda	Eurytemora affinis
NODE_1509_length_10992_cov_3.802051	TRY75836.1	55.6	642	247	8	7876	9759	1	618	9.64e-211	679	hypothetical protein TCAL_00578	6832	Eukaryota	Metazoa	Arthropoda	Tigriopus californicus
NODE_1510_length_10980_cov_5.199359	CAD6230410.1	28.5	263	138	13	9327	10049	360	594	0.000466	59.7	GSCOCG00012179001-RA-CDS	51543	Eukaryota	Metazoa	Arthropoda	Cotesia congregata
NODE_1511_length_10991_cov_5.179128	CAF4521620.1	38.1	215	125	4	10345	10986	14	221	1.64e-40	163	unnamed protein product, partial	2762512	Eukaryota	Metazoa	Rotifera	Rotaria sp. Silwood2
NODE_1513_length_10972_cov_4.001283	TRY78641.1	37.1	348	100	3	4255	3218	148	378	1.46e-55	211	hypothetical protein TCAL_11601	6832	Eukaryota	Metazoa	Arthropoda	Tigriopus californicus
NODE_1514_length_10984_cov_5.322912	XP_001008691.3	30.9	495	294	14	7002	8429	222	687	5.18e-45	194	tubulin-tyrosine ligase family protein	312017	Eukaryota	0	Ciliophora	Tetrahymena thermophila SB210
NODE_1515_length_10937_cov_5.162113	XP_040578787.1	28.9	610	244	18	8893	7079	29	453	2.66e-52	205	L-gulonolactone oxidase-like	72036	Eukaryota	Metazoa	Arthropoda	Lepeophtheirus salmonis
NODE_1516_length_10983_cov_4.313589	MBQ0796584.1	93.5	397	26	0	2352	1162	1	397	1.63e-245	757	ISL3 family transposase	1971902	Bacteria	0	Proteobacteria	Zhongshania sp.
NODE_1518_length_10965_cov_4.898375	TRY63678.1	40.7	312	137	4	9523	10449	175	441	1.57e-65	244	hypothetical protein TCAL_16562	6832	Eukaryota	Metazoa	Arthropoda	Tigriopus californicus
NODE_1520_length_10968_cov_4.403452	MBS1988676.1	62.5	363	136	0	4813	5901	1	363	1.07e-141	459	ABC transporter ATP-binding protein	2030827	Bacteria	0	0	Candidatus Dependentiae bacterium
NODE_1521_length_10968_cov_3.942613	XP_001030586.2	41.5	737	373	14	3859	5946	258	977	4.03e-164	548	neutral sphingomyelinase (N-SMase) activation associated factor	312017	Eukaryota	0	Ciliophora	Tetrahymena thermophila SB210
NODE_1522_length_10967_cov_4.799449	GAX96511.1	55.7	469	199	3	9244	7844	35	496	1.43e-160	519	serine hydroxymethyltransferase, mitochondrial precursor	114742	Eukaryota	0	Oomycota	Pythium insidiosum
NODE_1523_length_10937_cov_3.065112	XP_023319595.1	44.9	78	43	0	5108	5341	343	420	2.8e-08	73.9	uncharacterized protein LOC111694801	88015	Eukaryota	Metazoa	Arthropoda	Eurytemora affinis
NODE_1524_length_10964_cov_6.986130	MCG8668277.1	56.1	132	57	1	10567	10959	4	135	5.09e-38	154	hypothetical protein	1891229	Bacteria	0	Proteobacteria	Pseudomonadales bacterium
NODE_1525_length_10956_cov_4.991825	XP_037799313.1	24.6	578	265	17	5026	3326	90	507	1.71e-25	127	medium-chain acyl-CoA ligase ACSF2, mitochondrial-like	6687	Eukaryota	Metazoa	Arthropoda	Penaeus monodon
NODE_1526_length_10948_cov_3.366584	XP_001470965.1	41.9	1161	622	10	7568	10930	44	1192	3.96e-279	889	multidrug resistance protein-like transporter family ABC domain protein	312017	Eukaryota	0	Ciliophora	Tetrahymena thermophila SB210
NODE_1527_length_10946_cov_4.353022	TRY70490.1	27.5	524	259	16	8833	10290	405	845	3.01e-15	96.7	hypothetical protein TCAL_10100	6832	Eukaryota	Metazoa	Arthropoda	Tigriopus californicus
NODE_1528_length_10929_cov_2.343225	TRY70364.1	37.4	420	213	13	8191	7055	88	498	5.79e-51	203	hypothetical protein TCAL_01162	6832	Eukaryota	Metazoa	Arthropoda	Tigriopus californicus
NODE_1530_length_10960_cov_4.230084	MCF6294373.1	64.3	972	325	8	5568	8450	1	961	0	1234	carboxypeptidase-like regulatory domain-containing protein	1871037	Bacteria	0	Bacteroidetes	Flavobacteriaceae bacterium
NODE_1531_length_10953_cov_3.354818	WP_022958318.1	78.7	682	145	0	1930	3975	1	682	0	1155	hypothetical protein	454602	Bacteria	0	Proteobacteria	Spongiibacter tropicus
NODE_1532_length_10930_cov_4.406109	XP_040579962.1	48.7	312	132	4	8070	8999	1	286	1.1e-64	236	gamma-soluble NSF attachment protein-like	72036	Eukaryota	Metazoa	Arthropoda	Lepeophtheirus salmonis
NODE_1533_length_10908_cov_3.498343	XP_040564167.1	91.8	73	6	0	5157	5375	158	230	1.47e-33	150	rho GTPase-activating protein 1-like isoform X3	72036	Eukaryota	Metazoa	Arthropoda	Lepeophtheirus salmonis
NODE_1534_length_10936_cov_6.665070	CAD8048360.1	43.7	229	120	4	4977	5642	1	227	2.88e-43	181	unnamed protein product	5886;43138	Eukaryota	0	Ciliophora	Paramecium primaurelia;Paramecium pentaurelia
NODE_1535_length_10934_cov_5.368794	XP_012656408.1	54.6	205	85	2	9376	8762	16	212	1.35e-67	240	transmembrane protein, putative	5911;312017	Eukaryota	0	Ciliophora	Tetrahymena thermophila;Tetrahymena thermophila SB210
NODE_1536_length_10934_cov_3.018329	KRX08090.1	38.2	722	421	12	4090	1973	314	1026	3.35e-151	528	hypothetical protein PPERSA_10452	266149	Eukaryota	0	Ciliophora	Pseudocohnilembus persalinus
NODE_1537_length_10921_cov_2.749839	XP_040583785.1	32.9	434	139	11	2988	4283	22	305	1.13e-43	174	mitochondrial 2-oxodicarboxylate carrier-like	72036	Eukaryota	Metazoa	Arthropoda	Lepeophtheirus salmonis
NODE_1538_length_10919_cov_3.325226	TRY75379.1	51.5	274	127	3	6053	5241	82	352	1.7e-78	280	hypothetical protein TCAL_11249	6832	Eukaryota	Metazoa	Arthropoda	Tigriopus californicus
NODE_1539_length_10919_cov_4.838739	TRY74749.1	40.2	331	119	9	1177	251	28	301	3.95e-38	166	hypothetical protein TCAL_00554	6832	Eukaryota	Metazoa	Arthropoda	Tigriopus californicus
NODE_1540_length_10929_cov_4.150479	QMU65341.1	88	533	64	0	10733	9135	1	533	0	982	phosphoenolpyruvate carboxykinase (ATP)	1871037	Bacteria	0	Bacteroidetes	Flavobacteriaceae bacterium
NODE_1541_length_10929_cov_4.046259	WP_104813672.1	62.4	587	219	2	7181	8935	1	587	1.27e-248	775	alpha/beta hydrolase	930804	Bacteria	0	Bacteroidetes	Aureitalea marina
NODE_1542_length_10906_cov_6.981642	WP_239447365.1	81.6	141	26	0	10458	10880	865	1005	5.38e-53	218	efflux RND transporter permease subunit	394732	Bacteria	0	Proteobacteria	Parasphingorhabdus marina
NODE_1544_length_10886_cov_4.705198	TRY73092.1	29.4	701	243	21	3018	952	170	630	4.33e-57	226	hypothetical protein TCAL_02196	6832	Eukaryota	Metazoa	Arthropoda	Tigriopus californicus
NODE_1545_length_10887_cov_5.468557	XP_040570356.1	30.3	921	402	23	9082	6413	340	1051	4.41e-86	320	uncharacterized protein LOC121119687	72036	Eukaryota	Metazoa	Arthropoda	Lepeophtheirus salmonis
NODE_1546_length_10879_cov_3.865417	TRY61887.1	48.4	863	305	18	3598	6159	249	980	3.51e-189	627	hypothetical protein TCAL_09266	6832	Eukaryota	Metazoa	Arthropoda	Tigriopus californicus
NODE_1547_length_10888_cov_4.136574	TRY71561.1	48.3	507	125	10	5488	3968	1	370	5.42e-125	417	hypothetical protein TCAL_13067	6832	Eukaryota	Metazoa	Arthropoda	Tigriopus californicus
NODE_1549_length_10895_cov_4.056850	WP_243614701.1	99.6	562	2	0	1241	2926	1	562	0	1129	NAD(P)H-dependent oxidoreductase subunit E	254406	Bacteria	0	Proteobacteria	Shimia aestuarii
NODE_1550_length_10893_cov_5.234560	XP_031472778.1	87.8	395	48	0	25	1209	150	544	3.26e-233	729	LOW QUALITY PROTEIN: elongator complex protein 3-like	210225	Eukaryota	Viridiplantae	Streptophyta	Nymphaea colorata
NODE_1551_length_10864_cov_4.605161	TRY79524.1	50.4	458	223	2	472	1842	80	534	6.05e-143	470	hypothetical protein TCAL_09435	6832	Eukaryota	Metazoa	Arthropoda	Tigriopus californicus
NODE_1552_length_10889_cov_2.979005	WP_190763187.1	94.5	727	40	0	5733	3553	1	727	0	1428	nitrate reductase	2760804	Bacteria	0	Proteobacteria	Spongiibacter pelagi
NODE_1553_length_10872_cov_4.680637	TRY67916.1	82.1	469	79	5	3734	2331	1	465	1.73e-234	729	hypothetical protein TCAL_02936	6832	Eukaryota	Metazoa	Arthropoda	Tigriopus californicus
NODE_1554_length_10880_cov_4.347709	TRY71977.1	27.9	653	277	16	2040	3989	472	933	2.8e-34	158	hypothetical protein TCAL_12663	6832	Eukaryota	Metazoa	Arthropoda	Tigriopus californicus
NODE_1555_length_10831_cov_3.621331	KAF5288369.1	31.9	119	70	5	10510	10166	23	134	0.000631	54.7	hypothetical protein FQA39_LY15459	370605	Eukaryota	Metazoa	Arthropoda	Lamprigera yunnana
NODE_1556_length_10839_cov_4.321971	TRY60973.1	47.1	397	154	8	9542	10711	52	399	3.07e-83	311	hypothetical protein TCAL_16287	6832	Eukaryota	Metazoa	Arthropoda	Tigriopus californicus
NODE_1558_length_10867_cov_5.246687	RXG69867.1	47.5	61	32	0	1484	1666	23	83	1.36e-06	61.6	Multiple epidermal growth factor-like domains protein 8	13347	Eukaryota	Metazoa	Arthropoda	Armadillidium vulgare
NODE_1559_length_10868_cov_4.431563	CAD8176885.1	37.6	290	176	3	9259	10119	5	292	2.08e-55	208	unnamed protein product	43138	Eukaryota	0	Ciliophora	Paramecium pentaurelia
NODE_1560_length_10865_cov_2.854495	XP_045589934.1	31.4	334	198	9	4118	5065	148	468	1.31e-34	155	piggyBac transposable element-derived protein 4-like	6728	Eukaryota	Metazoa	Arthropoda	Procambarus clarkii
NODE_1561_length_10845_cov_4.197979	TRY72414.1	59.8	179	70	2	807	277	6	184	5.78e-67	237	hypothetical protein TCAL_03961	6832	Eukaryota	Metazoa	Arthropoda	Tigriopus californicus
NODE_1562_length_10865_cov_5.556174	XP_001016616.2	38.1	370	205	11	1055	3	178	542	1.56e-57	229	AAA domain protein	312017	Eukaryota	0	Ciliophora	Tetrahymena thermophila SB210
NODE_1563_length_10850_cov_3.997867	XP_023340631.1	40.2	615	330	13	7834	9627	48	641	8.91e-117	410	protein SMG7-like	88015	Eukaryota	Metazoa	Arthropoda	Eurytemora affinis
NODE_1564_length_10834_cov_4.336364	TRY67661.1	25.5	564	125	7	8151	9842	578	846	1.87e-33	156	hypothetical protein TCAL_04380	6832	Eukaryota	Metazoa	Arthropoda	Tigriopus californicus
NODE_1565_length_10813_cov_3.333890	NQU53654.1	89.6	125	13	0	10439	10813	261	385	9.59e-57	223	NAD-dependent DNA ligase LigA	1898104	Bacteria	0	Bacteroidetes	Bacteroidetes bacterium
NODE_1566_length_10843_cov_6.473958	MCL4112818.1	88.3	128	15	0	5569	5186	38	165	3.07e-64	228	hypothetical protein	82763	Eukaryota	Metazoa	Arthropoda	Idotea baltica
NODE_1567_length_10843_cov_5.631559	GEW25299.1	40.6	401	187	8	1186	2	638	993	9.56e-71	280	succinate dehydrogenase	118510	Eukaryota	Viridiplantae	Streptophyta	Tanacetum cinerariifolium
NODE_1568_length_10835_cov_4.977602	KAF6024549.1	50	488	233	5	3457	4905	47	528	1.9e-150	493	Aats-met	10212	Eukaryota	Metazoa	Bryozoa	Bugula neritina
NODE_1569_length_10832_cov_4.762431	XP_040578726.1	46.8	1392	549	24	4026	8144	260	1478	0	1081	LOW QUALITY PROTEIN: serine/threonine-protein kinase mTOR-like	72036	Eukaryota	Metazoa	Arthropoda	Lepeophtheirus salmonis
NODE_1570_length_10814_cov_4.122641	XP_023326557.1	53.7	175	59	3	7328	7852	22	174	1.36e-47	181	proline-rich protein 12-like	88015	Eukaryota	Metazoa	Arthropoda	Eurytemora affinis
NODE_1571_length_10779_cov_4.514368	XP_013393014.1	39	118	59	4	3708	4034	64	177	4.45e-10	79.3	sodium-dependent glucose transporter 1	7574	Eukaryota	Metazoa	Brachiopoda	Lingula anatina
NODE_1572_length_10813_cov_4.617338	TRY67865.1	25.1	383	210	16	3076	4131	124	460	2.07e-11	82.8	hypothetical protein TCAL_13234	6832	Eukaryota	Metazoa	Arthropoda	Tigriopus californicus
NODE_1574_length_10785_cov_3.076629	TRY71028.1	61.1	203	65	4	5759	6361	47	237	1.52e-59	231	hypothetical protein TCAL_08918	6832	Eukaryota	Metazoa	Arthropoda	Tigriopus californicus
NODE_1576_length_10816_cov_2.460564	CAE7594847.1	55	1160	392	10	2801	6265	538	1572	0	1122	guaA	2951	Eukaryota	0	0	Symbiodinium microadriaticum
NODE_1579_length_10794_cov_3.954698	TRY70361.1	71	548	154	2	4558	6192	18	563	7.07e-246	766	hypothetical protein TCAL_01166, partial	6832	Eukaryota	Metazoa	Arthropoda	Tigriopus californicus
NODE_1580_length_10775_cov_4.795934	TRY74603.1	69.3	592	177	4	4965	3196	99	687	3.88e-271	842	hypothetical protein TCAL_00772	6832	Eukaryota	Metazoa	Arthropoda	Tigriopus californicus
NODE_1581_length_10789_cov_5.419271	TRY60948.1	52.8	394	69	11	4240	5409	1156	1436	6.2e-83	319	hypothetical protein TCAL_11533, partial	6832	Eukaryota	Metazoa	Arthropoda	Tigriopus californicus
NODE_1582_length_10800_cov_4.632708	KAF8778203.1	31.1	209	129	5	2401	1784	32	228	3.83e-16	96.7	Glutamate receptor ionotropic like protein	94029	Eukaryota	Metazoa	Arthropoda	Argiope bruennichi
NODE_1585_length_10776_cov_5.451517	XP_014231880.1	39.9	491	287	5	610	2076	10	494	2.76e-105	360	glucose-6-phosphate 1-dehydrogenase isoform X3	7493	Eukaryota	Metazoa	Arthropoda	Trichogramma pretiosum
NODE_1586_length_10792_cov_4.446197	WP_243613654.1	99.6	551	2	0	4568	6220	1	551	0	1107	U32 family peptidase C-terminal domain-containing protein	254406	Bacteria	0	Proteobacteria	Shimia aestuarii
NODE_1587_length_10768_cov_4.291795	XP_040574833.1	62.5	248	75	1	6091	6834	357	586	1.51e-85	306	pyruvate dehydrogenase protein X component, mitochondrial-like	72036	Eukaryota	Metazoa	Arthropoda	Lepeophtheirus salmonis
NODE_1588_length_10790_cov_3.758518	WP_152477470.1	99.1	431	4	0	8450	7158	83	513	6.04e-282	863	nucleotidyltransferase	2587847	Bacteria	0	Proteobacteria	Roseovarius sp. THAF9
NODE_1589_length_10771_cov_3.966206	TRY75281.1	37.8	463	151	4	8509	9897	36	361	2.5e-84	305	hypothetical protein TCAL_00687, partial	6832	Eukaryota	Metazoa	Arthropoda	Tigriopus californicus
NODE_1590_length_10784_cov_4.007752	WP_188461857.1	85.4	419	61	0	5500	4244	3	421	7.61e-224	697	MFS transporter	1495645	Bacteria	0	Bacteroidetes	Bizionia arctica
NODE_1591_length_10773_cov_3.128152	TRY78474.1	44.3	149	66	5	10315	10725	95	238	3.13e-26	122	hypothetical protein TCAL_06817	6832	Eukaryota	Metazoa	Arthropoda	Tigriopus californicus
NODE_1592_length_10751_cov_4.091733	TRY71965.1	69.2	65	19	1	6166	6357	35	99	1.07e-10	76.6	hypothetical protein TCAL_01140	6832	Eukaryota	Metazoa	Arthropoda	Tigriopus californicus
NODE_1593_length_10755_cov_2.548589	TRY71739.1	82	61	10	1	1748	1566	1	60	3.8e-19	109	hypothetical protein TCAL_08151	6832	Eukaryota	Metazoa	Arthropoda	Tigriopus californicus
NODE_1594_length_10777_cov_4.451682	MCL4166948.1	67.4	141	46	0	7177	6755	1	141	8.27e-50	187	hypothetical protein	82763	Eukaryota	Metazoa	Arthropoda	Idotea baltica
NODE_1595_length_10772_cov_7.760355	XP_001007509.2	63	481	178	0	6285	4843	29	509	2.37e-202	643	peroxisomal alkyldihydroxyacetonephosphate synthase	312017	Eukaryota	0	Ciliophora	Tetrahymena thermophila SB210
NODE_1596_length_10752_cov_4.432258	QQP39348.1	43.4	242	83	8	9466	10173	86	279	3.35e-38	162	Minichromosome maintenance complex component 3 associated protein, partial	217165	Eukaryota	Metazoa	Arthropoda	Caligus rogercresseyi
NODE_1597_length_10771_cov_4.364316	WP_243614860.1	99.8	581	1	0	2706	4448	2	582	0	1156	sulfoacetaldehyde acetyltransferase, partial	254406	Bacteria	0	Proteobacteria	Shimia aestuarii
NODE_1598_length_10734_cov_3.322517	TRY69507.1	55.1	107	46	1	1009	695	101	207	6.7e-24	114	hypothetical protein TCAL_09403	6832	Eukaryota	Metazoa	Arthropoda	Tigriopus californicus
NODE_1599_length_10760_cov_5.355753	XP_040579636.1	42.9	77	44	0	252	22	80	156	5.9e-08	70.5	uncharacterized protein LOC121128130	72036	Eukaryota	Metazoa	Arthropoda	Lepeophtheirus salmonis
NODE_1600_length_10765_cov_4.153134	KAA0196083.1	30.1	299	94	9	987	1874	69	255	8.4e-21	107	hypothetical protein HAZT_HAZT010804	294128	Eukaryota	Metazoa	Arthropoda	Hyalella azteca
NODE_1601_length_10766_cov_4.974083	ASB34118.1	87.5	559	67	2	2202	3878	94	649	5.86e-307	938	heat shock protein 70	207948	Eukaryota	Metazoa	Arthropoda	Eurytemora pacifica
NODE_1602_length_10747_cov_4.466922	TRY68798.1	85.2	318	45	2	962	1912	458	774	1.38e-159	560	hypothetical protein TCAL_16488	6832	Eukaryota	Metazoa	Arthropoda	Tigriopus californicus
NODE_1603_length_10759_cov_4.276353	MCH2218484.1	68.2	198	63	0	1648	1055	1	198	5.84e-88	297	hypothetical protein	1871037;2021391	Bacteria	0	Bacteroidetes	Flavobacteriaceae bacterium;Flavobacteriales bacterium
NODE_1604_length_10757_cov_3.309896	TRY77195.1	46.8	62	28	1	10237	10422	104	160	1.18e-06	67.8	hypothetical protein TCAL_00086	6832	Eukaryota	Metazoa	Arthropoda	Tigriopus californicus
NODE_1605_length_10727_cov_3.267441	CAB4055763.1	42.9	609	222	16	10035	8236	33	524	2.13e-125	420	APC6	72036	Eukaryota	Metazoa	Arthropoda	Lepeophtheirus salmonis
NODE_1606_length_10751_cov_7.329369	XP_001328409.1	33.6	256	162	7	2066	1308	15	265	2.82e-25	121	CAMK family protein kinase	412133	Eukaryota	0	Parabasalia	Trichomonas vaginalis G3
NODE_1607_length_10732_cov_10.961492	CAF3493541.1	31.4	481	225	10	6270	4828	64	439	9.15e-52	202	unnamed protein product, partial	433720	Eukaryota	Metazoa	Rotifera	Adineta steineri
NODE_1608_length_10746_cov_3.936733	QZX63197.1	28.9	197	127	6	2631	3215	63	248	8.93e-13	85.1	caspase 3	2583056	Eukaryota	Metazoa	Porifera	Halisarca dujardinii
NODE_1609_length_10741_cov_4.081309	MBL4604661.1	86.1	735	93	3	1714	3906	1	730	0	1310	cytochrome-c oxidase, cbb3-type subunit I	1871037	Bacteria	0	Bacteroidetes	Flavobacteriaceae bacterium
NODE_1611_length_10708_cov_3.353350	TRY68227.1	56.8	74	31	1	7445	7224	45	117	5.95e-11	79.7	hypothetical protein TCAL_05216	6832	Eukaryota	Metazoa	Arthropoda	Tigriopus californicus
NODE_1612_length_10707_cov_3.551656	TRY72480.1	89.7	496	51	0	8859	7372	134	629	4.98e-291	912	hypothetical protein TCAL_01043	6832	Eukaryota	Metazoa	Arthropoda	Tigriopus californicus
NODE_1614_length_10719_cov_3.293074	WP_147100325.1	44.3	361	199	1	1107	31	21	381	2.43e-87	313	alkaline phosphatase family protein	1926625	Bacteria	0	Bacteroidetes	Vicingus serpentipes
NODE_1615_length_10695_cov_3.982161	AHK05632.1	52.8	415	123	9	9899	8664	1448	1792	3.58e-104	387	ATP-binding cassette transporter sub-family A member 3 isoform X2	158387	Eukaryota	Metazoa	Arthropoda	Tigriopus japonicus
NODE_1616_length_10715_cov_4.233023	XP_033645069.1	30.2	311	161	10	7824	6892	117	371	1.88e-34	150	heparan sulfate glucosamine 3-O-sulfotransferase 1-like	7604	Eukaryota	Metazoa	Echinodermata	Asterias rubens
NODE_1618_length_10702_cov_3.541252	TRY77292.1	60.1	451	135	6	10207	8936	8	440	6.84e-157	506	hypothetical protein TCAL_00108	6832	Eukaryota	Metazoa	Arthropoda	Tigriopus californicus
NODE_1620_length_10715_cov_5.849784	XP_001015764.1	55.7	564	243	5	5152	6837	1	559	1.86e-200	641	flagellar outer dynein arm intermediate protein, putative	5911;312017;452467	Eukaryota	0	Ciliophora	Tetrahymena thermophila;Tetrahymena thermophila SB210;Tetrahymena thermophila CU428
NODE_1622_length_10708_cov_4.880854	XP_023340962.1	29.5	1402	753	44	962	4837	26	1301	6.39e-119	439	abnormal spindle-like microcephaly-associated protein homolog	88015	Eukaryota	Metazoa	Arthropoda	Eurytemora affinis
NODE_1623_length_10634_cov_3.293775	AID52856.1	51.9	320	72	12	4120	5043	211	460	6.14e-59	233	hormone receptor 39	158387	Eukaryota	Metazoa	Arthropoda	Tigriopus japonicus
NODE_1624_length_10711_cov_3.142374	TRY79577.1	40	515	207	17	1469	2974	17	442	1.03e-64	250	hypothetical protein TCAL_11194	6832	Eukaryota	Metazoa	Arthropoda	Tigriopus californicus
NODE_1625_length_10683_cov_3.863149	TRY78688.1	32.8	204	87	6	2636	3217	88	251	5.92e-19	101	hypothetical protein TCAL_04232	6832	Eukaryota	Metazoa	Arthropoda	Tigriopus californicus
NODE_1627_length_10693_cov_5.027759	TRY73380.1	60.3	290	21	1	7073	7942	13	208	1.38e-35	153	hypothetical protein TCAL_05540	6832	Eukaryota	Metazoa	Arthropoda	Tigriopus californicus
NODE_1628_length_10684_cov_4.904632	TRY78623.1	39	1375	208	18	30	4151	2	746	1.17e-243	772	hypothetical protein TCAL_08616	6832	Eukaryota	Metazoa	Arthropoda	Tigriopus californicus
NODE_1630_length_10673_cov_4.088280	TRY73746.1	49.3	552	178	11	654	2141	39	544	4.64e-140	462	hypothetical protein TCAL_00976	6832	Eukaryota	Metazoa	Arthropoda	Tigriopus californicus
NODE_1631_length_10674_cov_7.701470	TRY77803.1	76.3	278	60	3	1217	384	1158	1429	5.77e-112	415	hypothetical protein TCAL_10407	6832	Eukaryota	Metazoa	Arthropoda	Tigriopus californicus
NODE_1632_length_10689_cov_4.769977	XP_001460024.1	41.9	776	425	9	3231	5510	32	797	1.83e-174	575	hypothetical protein	5888;412030	Eukaryota	0	Ciliophora	Paramecium tetraurelia;Paramecium tetraurelia strain d4-2
NODE_1633_length_10689_cov_4.567282	CAG9335014.1	45.9	704	352	13	4744	6813	8	696	2.63e-169	553	unnamed protein product	1481888	Eukaryota	0	Ciliophora	Blepharisma stoltei
NODE_1634_length_10659_cov_5.149967	TRY71216.1	45.5	836	386	11	9040	6545	106	875	4.93e-205	663	hypothetical protein TCAL_16407	6832	Eukaryota	Metazoa	Arthropoda	Tigriopus californicus
NODE_1637_length_10680_cov_4.811374	XP_031472500.1	47.3	442	219	4	7788	9092	200	634	7.32e-115	392	uncharacterized protein LOC116244767	210225	Eukaryota	Viridiplantae	Streptophyta	Nymphaea colorata
NODE_1638_length_10659_cov_4.561781	KTG00576.1	39.7	310	105	7	760	1686	44	272	3.49e-45	178	hypothetical protein cypCar_00045010	7962	Eukaryota	Metazoa	Chordata	Cyprinus carpio
NODE_1639_length_10678_cov_4.264881	WP_240620830.1	99.5	395	2	0	8384	9568	1	395	6.37e-264	808	acyl-CoA dehydrogenase family protein	2029104	Bacteria	0	Proteobacteria	Pseudooceanicola lipolyticus
NODE_1640_length_10670_cov_6.096792	TRY77127.1	30.4	425	164	13	8262	9512	512	812	5.11e-17	102	hypothetical protein TCAL_15972	6832	Eukaryota	Metazoa	Arthropoda	Tigriopus californicus
NODE_1641_length_10641_cov_4.218800	KAG8102719.1	44.4	1111	261	23	5119	1811	29	790	1.97e-244	798	hypothetical protein SFRUCORN_000025	7108	Eukaryota	Metazoa	Arthropoda	Spodoptera frugiperda
NODE_1642_length_10656_cov_5.541950	CAD7455660.1	33.5	257	78	6	2896	2129	9	173	2.57e-29	132	unnamed protein product	61484	Eukaryota	Metazoa	Arthropoda	Timema tahoe
NODE_1643_length_10643_cov_3.586846	XP_031574261.1	57.6	99	41	1	4962	5255	408	506	3.03e-25	127	oxysterol-binding protein 1-like isoform X3	6105	Eukaryota	Metazoa	Cnidaria	Actinia tenebrosa
NODE_1644_length_10653_cov_4.539851	TRY76904.1	34.1	696	316	28	4614	2704	1	612	1.59e-65	255	hypothetical protein TCAL_10212	6832	Eukaryota	Metazoa	Arthropoda	Tigriopus californicus
NODE_1646_length_10629_cov_3.030168	KPJ11603.1	64.5	110	33	2	9678	9992	2	110	4.63e-34	139	Optomotor-blind protein	76193	Eukaryota	Metazoa	Arthropoda	Papilio machaon
NODE_1647_length_10637_cov_15.099593	XP_040569316.1	74.1	499	119	1	8041	6545	9	497	9.75e-245	763	poly(A) polymerase type 3-like	72036	Eukaryota	Metazoa	Arthropoda	Lepeophtheirus salmonis
NODE_1648_length_10649_cov_4.427220	WP_047790063.1	91.4	801	69	0	3719	1317	1	801	0	1476	3-hydroxyacyl-CoA dehydrogenase/enoyl-CoA hydratase family protein	104268	Bacteria	0	Bacteroidetes	Tenacibaculum mesophilum
NODE_1649_length_10647_cov_4.902271	XP_044168110.1	30.8	1769	1028	42	9978	4933	196	1855	2.73e-207	702	uncharacterized protein LOC122952128	45264	Eukaryota	Metazoa	Cnidaria	Acropora millepora
NODE_1650_length_10638_cov_3.705526	TRY63544.1	58.3	175	47	1	5357	4833	83	231	7.17e-62	225	hypothetical protein TCAL_13280	6832	Eukaryota	Metazoa	Arthropoda	Tigriopus californicus
NODE_1651_length_10633_cov_3.803634	TRY77345.1	43.6	117	50	3	7590	7243	984	1085	1.07e-13	91.7	hypothetical protein TCAL_10521	6832	Eukaryota	Metazoa	Arthropoda	Tigriopus californicus
NODE_1652_length_10634_cov_4.207351	QBH68028.1	47.2	1163	578	19	3038	6445	1	1154	0	996	RNA polymerase II subunit 2	282688	Eukaryota	0	Ciliophora	Philasterides dicentrarchi
NODE_1653_length_10629_cov_3.805724	KAG0440242.1	33.9	257	161	4	6471	7229	214	465	2.85e-26	128	hypothetical protein DMUE_1885	279532	Eukaryota	Fungi	Microsporidia	Dictyocoela muelleri
NODE_1654_length_10599_cov_3.849573	TRY78184.1	49.2	443	134	17	5044	6363	3	357	2.79e-81	296	hypothetical protein TCAL_04268	6832	Eukaryota	Metazoa	Arthropoda	Tigriopus californicus
NODE_1655_length_10595_cov_3.490466	TRY76791.1	55.6	552	162	8	6621	8261	1	474	3.31e-147	483	hypothetical protein TCAL_07418	6832	Eukaryota	Metazoa	Arthropoda	Tigriopus californicus
NODE_1658_length_10592_cov_3.852017	TRY71802.1	64.8	176	62	0	1551	1024	179	354	5.7e-66	243	hypothetical protein TCAL_11179	6832	Eukaryota	Metazoa	Arthropoda	Tigriopus californicus
NODE_1659_length_10588_cov_4.534175	TRY61480.1	36.2	842	326	21	8187	5752	1	661	1.32e-133	451	hypothetical protein TCAL_02164	6832	Eukaryota	Metazoa	Arthropoda	Tigriopus californicus
NODE_1660_length_10594_cov_2.715181	EDO31796.1	91.2	34	3	0	3027	2926	28	61	4.97e-09	67.8	predicted protein, partial	45351	Eukaryota	Metazoa	Cnidaria	Nematostella vectensis
NODE_1662_length_10601_cov_7.476304	TRY69090.1	71.4	1557	366	2	8463	3796	112	1589	0	1712	hypothetical protein TCAL_09345	6832	Eukaryota	Metazoa	Arthropoda	Tigriopus californicus
NODE_1663_length_10576_cov_4.406999	TRY75416.1	45.8	898	343	26	1407	3923	62	874	2.13e-186	612	hypothetical protein TCAL_00564	6832	Eukaryota	Metazoa	Arthropoda	Tigriopus californicus
NODE_1664_length_10573_cov_4.284953	TRY73214.1	61.6	435	156	5	1389	2690	46	470	1.31e-93	342	hypothetical protein TCAL_01957	6832	Eukaryota	Metazoa	Arthropoda	Tigriopus californicus
NODE_1665_length_10590_cov_4.013983	CAH0549306.1	24.3	350	228	9	8168	9178	3164	3489	8.16e-09	75.9	unnamed protein product	1431903	Eukaryota	Metazoa	Arthropoda	Brassicogethes aeneus
NODE_1666_length_10576_cov_3.596024	TRY78082.1	81.8	77	14	0	8431	8201	1	77	6.42e-33	135	hypothetical protein TCAL_16723	6832	Eukaryota	Metazoa	Arthropoda	Tigriopus californicus
NODE_1667_length_10586_cov_5.205765	TRY68333.1	27.8	1390	864	34	6537	2479	1	1288	6.42e-110	407	hypothetical protein TCAL_03802	6832	Eukaryota	Metazoa	Arthropoda	Tigriopus californicus
NODE_1669_length_10588_cov_3.796023	XP_001017292.1	36.4	707	388	16	3240	1189	36	703	4.84e-113	390	WD domain, G-beta repeat protein	312017	Eukaryota	0	Ciliophora	Tetrahymena thermophila SB210
NODE_1670_length_10561_cov_7.568887	TRY79652.1	51.5	750	353	6	4458	2233	24	770	2.99e-241	763	hypothetical protein TCAL_06581	6832	Eukaryota	Metazoa	Arthropoda	Tigriopus californicus
NODE_1671_length_10586_cov_3.747930	HCP41126.1	73.8	535	139	1	1602	1	7	541	2.82e-251	785	hypothetical protein	1898111	Bacteria	0	Bacteroidetes	Cryomorphaceae bacterium
NODE_1672_length_10585_cov_4.082318	WP_243612486.1	99.1	684	6	0	994	3045	1	684	0	1316	3-hydroxyacyl-CoA dehydrogenase NAD-binding domain-containing protein	254406	Bacteria	0	Proteobacteria	Shimia aestuarii
NODE_1675_length_10557_cov_4.126822	CAD7279060.1	33.3	240	92	9	3030	2332	189	367	6.69e-20	110	unnamed protein product	399045	Eukaryota	Metazoa	Arthropoda	Notodromas monacha
NODE_1676_length_10562_cov_4.549833	P36422.1	47.5	415	213	4	55	1287	535	948	1.25e-100	364	RecName: Full=Isoleucine--tRNA ligase; AltName: Full=Isoleucyl-tRNA synthetase; Short=IleRS	5911	Eukaryota	0	Ciliophora	Tetrahymena thermophila
NODE_1677_length_10548_cov_4.325670	TRY67260.1	29.9	619	259	23	6888	5461	200	786	1.9e-13	90.5	hypothetical protein TCAL_03294	6832	Eukaryota	Metazoa	Arthropoda	Tigriopus californicus
NODE_1678_length_10544_cov_36.982541	MBM3917836.1	34.7	1181	695	30	5815	9225	17	1165	1.75e-174	590	DDE-type integrase/transposase/recombinase	1978525	Bacteria	0	Proteobacteria	Sphingomonadales bacterium
NODE_1679_length_10534_cov_3.535834	XP_019877441.1	63.3	79	29	0	4658	4894	1	79	1.4e-19	99.8	PREDICTED: zinc finger CCCH domain-containing protein 14-like	116153	Eukaryota	Metazoa	Arthropoda	Aethina tumida
NODE_1680_length_10539_cov_4.123700	KAG0429426.1	47	285	149	1	8627	9481	54	336	4.56e-71	254	Transposable element Tcb1 transposase	279532	Eukaryota	Fungi	Microsporidia	Dictyocoela muelleri
NODE_1681_length_10532_cov_3.312428	TRY79606.1	57.9	629	211	7	6692	8578	128	702	2.41e-201	645	hypothetical protein TCAL_11670	6832	Eukaryota	Metazoa	Arthropoda	Tigriopus californicus
NODE_1682_length_10538_cov_3.885049	TRY63223.1	75.6	714	168	4	6768	8903	7	716	0	1138	hypothetical protein TCAL_11312, partial	6832	Eukaryota	Metazoa	Arthropoda	Tigriopus californicus
NODE_1683_length_10549_cov_5.644481	XP_001023985.2	46.9	377	173	2	1094	39	393	767	2.98e-92	348	zinc carboxypeptidase family protein	312017	Eukaryota	0	Ciliophora	Tetrahymena thermophila SB210
NODE_1684_length_10542_cov_3.626565	MBL4605314.1	84.7	530	81	0	10541	8952	221	750	1.48e-306	940	DPP IV N-terminal domain-containing protein	1871037	Bacteria	0	Bacteroidetes	Flavobacteriaceae bacterium
NODE_1685_length_10521_cov_8.557117	QQP41739.1	25.7	968	639	23	5243	2490	12	949	3.1e-72	276	Uncharacterized protein FKW44_016200	217165	Eukaryota	Metazoa	Arthropoda	Caligus rogercresseyi
NODE_1686_length_10530_cov_6.324058	QQP41739.1	35.3	976	571	20	8761	5951	18	972	4.69e-147	498	Uncharacterized protein FKW44_016200	217165	Eukaryota	Metazoa	Arthropoda	Caligus rogercresseyi
NODE_1687_length_10532_cov_3.866488	KAG1651654.1	55.3	907	228	9	3162	511	1	753	9.74e-258	815	Biotin synthase	424472	Eukaryota	Metazoa	Arthropoda	Nymphon striatum
NODE_1688_length_10508_cov_7.185735	XP_046989564.1	27.8	1764	1028	56	4488	9257	532	2224	5.01e-146	523	ATP-binding cassette sub-family A member 7-like	7009	Eukaryota	Metazoa	Arthropoda	Schistocerca americana
NODE_1689_length_10495_cov_3.914272	AII16561.1	43.8	860	309	26	8625	6166	286	1011	3.23e-139	476	ubiquitin carboxyl-terminal hydrolase 16, partial	565004	Eukaryota	Metazoa	Arthropoda	Paracyclopina nana
NODE_1690_length_10504_cov_4.374365	TRY69315.1	31.8	2786	1142	102	9233	1548	701	2971	8.35e-180	636	hypothetical protein TCAL_09734, partial	6832	Eukaryota	Metazoa	Arthropoda	Tigriopus californicus
NODE_1691_length_10481_cov_3.435045	XP_040581568.1	44	277	47	3	8445	7615	971	1139	7.95e-53	218	ras guanine nucleotide exchange factor P-like	72036	Eukaryota	Metazoa	Arthropoda	Lepeophtheirus salmonis
NODE_1692_length_10510_cov_3.265791	XP_022319329.1	30.5	1823	1079	48	8194	2972	367	2083	2.45e-205	701	uncharacterized protein LOC111122069	6565	Eukaryota	Metazoa	Mollusca	Crassostrea virginica
NODE_1693_length_10473_cov_3.914877	TRY67948.1	41	290	47	4	270	1133	265	432	2.12e-44	181	hypothetical protein TCAL_03437	6832	Eukaryota	Metazoa	Arthropoda	Tigriopus californicus
NODE_1694_length_10488_cov_4.610200	TRY67378.1	44	521	160	10	5141	6340	181	690	2.71e-65	256	hypothetical protein TCAL_05497	6832	Eukaryota	Metazoa	Arthropoda	Tigriopus californicus
NODE_1695_length_10508_cov_4.418560	MBU1007552.1	56.1	246	108	0	3291	2554	13	258	2.37e-82	284	ribosomal RNA small subunit methyltransferase A	2030827	Bacteria	0	0	Candidatus Dependentiae bacterium
NODE_1696_length_10504_cov_26.233078	XP_046649272.1	41.6	1328	731	19	2684	6592	94	1402	2.22e-300	951	uncharacterized protein K02A2.6-like	35523	Eukaryota	Metazoa	Arthropoda	Daphnia pulicaria
NODE_1697_length_10501_cov_4.961627	PHR73243.1	77.4	1141	257	1	3420	1	1	1141	0	1682	CusA/CzcA family heavy metal efflux RND transporter	1925666	Bacteria	0	Bacteroidetes	Lutibacter sp.
NODE_1698_length_10472_cov_5.052682	TRY64311.1	65.2	640	221	2	4543	2627	255	893	1.97e-278	870	hypothetical protein TCAL_00498	6832	Eukaryota	Metazoa	Arthropoda	Tigriopus californicus
NODE_1701_length_10494_cov_3.754344	XP_001018866.2	26.8	295	193	9	10490	9636	1401	1682	8.24e-10	79	PAS domain S-box protein	312017	Eukaryota	0	Ciliophora	Tetrahymena thermophila SB210
NODE_1702_length_10481_cov_4.512727	QQP31704.1	47.4	880	246	16	6725	9280	1	691	4.92e-185	616	Sodium leak channel non-selective protein	217165	Eukaryota	Metazoa	Arthropoda	Caligus rogercresseyi
NODE_1704_length_10472_cov_3.285316	TRY70425.1	53.6	351	122	12	1268	2239	1014	1350	2.14e-80	308	hypothetical protein TCAL_07521	6832	Eukaryota	Metazoa	Arthropoda	Tigriopus californicus
NODE_1705_length_10462_cov_6.426374	RXG54822.1	88.2	34	4	0	10254	10355	26	59	9.92e-12	75.5	Solute carrier family 12 member 2	13347	Eukaryota	Metazoa	Arthropoda	Armadillidium vulgare
NODE_1706_length_10481_cov_3.595060	WP_086029181.1	84.4	808	126	0	8500	6077	1	808	0	1367	phenylalanine--tRNA ligase subunit beta	1635173	Bacteria	0	Bacteroidetes	Tenacibaculum holothuriorum
NODE_1707_length_10457_cov_4.589734	TRY69345.1	43.5	1033	256	15	3968	7066	77	781	2.53e-215	699	hypothetical protein TCAL_17385	6832	Eukaryota	Metazoa	Arthropoda	Tigriopus californicus
NODE_1708_length_10479_cov_3.891271	MBL4604109.1	82.3	834	148	0	4153	1652	1	834	0	1421	carboxypeptidase-like regulatory domain-containing protein	1871037	Bacteria	0	Bacteroidetes	Flavobacteriaceae bacterium
NODE_1709_length_10478_cov_3.740025	WP_243611231.1	99.7	1174	4	0	838	4359	1	1174	0	2303	DNA polymerase III subunit alpha	254406	Bacteria	0	Proteobacteria	Shimia aestuarii
NODE_1710_length_10451_cov_3.882585	BAO20839.1	54.5	1487	428	34	7453	3134	1	1285	0	1305	RNA polymerase II largest subunit, partial	1314695	Eukaryota	Metazoa	Arthropoda	Cyclops vicinus
NODE_1711_length_10469_cov_4.788593	TRY63850.1	61.3	618	194	5	4143	5978	124	702	4.32e-220	698	hypothetical protein TCAL_01833	6832	Eukaryota	Metazoa	Arthropoda	Tigriopus californicus
NODE_1712_length_10471_cov_3.100635	WP_190766276.1	87.7	391	48	0	6037	4865	1	391	7.13e-224	695	alanine--glyoxylate aminotransferase family protein	2760804	Bacteria	0	Proteobacteria	Spongiibacter pelagi
NODE_1713_length_10468_cov_3.052738	MBW2940365.1	75.6	786	192	0	2420	4777	8	793	0	1204	TonB-dependent receptor	2857107	Bacteria	0	Proteobacteria	Zhongshania sp. CAU 1632
NODE_1714_length_10452_cov_4.936344	TRY77395.1	62.6	460	120	5	2014	3390	21	429	1.13e-172	560	hypothetical protein TCAL_00144	6832	Eukaryota	Metazoa	Arthropoda	Tigriopus californicus
NODE_1715_length_10460_cov_4.705480	MBL4605917.1	88.5	477	55	0	6892	5462	1	477	1.12e-266	819	sodium:solute symporter	1871037	Bacteria	0	Bacteroidetes	Flavobacteriaceae bacterium
NODE_1716_length_10459_cov_2.943749	CAE7314588.1	48.1	806	373	3	4722	7136	429	1190	7.45e-220	734	enosf1	2952	Eukaryota	0	0	Symbiodinium pilosum
NODE_1717_length_10458_cov_19.468067	WP_222604702.1	76.5	503	108	4	6355	4853	1	495	1.72e-244	758	DEAD/DEAH box helicase	344736	Bacteria	0	Proteobacteria	Salipiger bermudensis
NODE_1718_length_10421_cov_3.080740	TRY77235.1	43.9	533	194	9	6696	8282	46	477	4.84e-123	417	hypothetical protein TCAL_08547	6832	Eukaryota	Metazoa	Arthropoda	Tigriopus californicus
NODE_1719_length_10454_cov_4.666859	NAS30295.1	94.1	951	56	0	7823	4971	1	951	0	1801	carbamoyl-phosphate synthase large subunit	2697054	Bacteria	0	Bacteroidetes	Flavobacteriaceae bacterium R38
NODE_1720_length_10445_cov_4.302332	TRY75469.1	30.6	222	105	6	7597	6935	354	527	6.37e-20	109	hypothetical protein TCAL_07497, partial	6832	Eukaryota	Metazoa	Arthropoda	Tigriopus californicus
NODE_1721_length_10441_cov_3.777178	TRY71201.1	64.7	813	263	3	9523	7094	91	882	0	981	hypothetical protein TCAL_10670	6832	Eukaryota	Metazoa	Arthropoda	Tigriopus californicus
NODE_1722_length_10445_cov_3.375530	TRY68416.1	40.7	194	110	2	1569	2150	285	473	3.79e-28	135	hypothetical protein TCAL_02506	6832	Eukaryota	Metazoa	Arthropoda	Tigriopus californicus
NODE_1723_length_10421_cov_4.130087	AHK05670.1	48.2	537	216	12	176	1771	223	702	8.84e-121	414	ATP-binding cassette transporter sub-family H 139282	158387	Eukaryota	Metazoa	Arthropoda	Tigriopus japonicus
NODE_1724_length_10439_cov_4.323753	TRY71478.1	38.3	465	198	11	8981	10336	717	1105	3.4e-74	290	hypothetical protein TCAL_01115	6832	Eukaryota	Metazoa	Arthropoda	Tigriopus californicus
NODE_1725_length_10445_cov_4.336516	XP_004031814.1	51.7	201	92	3	5121	4528	172	370	9.79e-53	205	protein kinase domain protein	5932	Eukaryota	0	Ciliophora	Ichthyophthirius multifiliis
NODE_1728_length_10432_cov_3.862961	TRY74671.1	34.9	255	42	2	4567	3806	153	284	1.25e-26	130	hypothetical protein TCAL_11928	6832	Eukaryota	Metazoa	Arthropoda	Tigriopus californicus
NODE_1729_length_10407_cov_3.725150	TRY69234.1	45.3	234	119	6	8139	7444	468	694	3.31e-50	207	hypothetical protein TCAL_13326	6832	Eukaryota	Metazoa	Arthropoda	Tigriopus californicus
NODE_1730_length_10426_cov_6.084459	XP_043188392.1	50.9	934	427	15	10330	7583	355	1274	4.81e-276	879	uncharacterized protein K02A2.6-like	1232801	Eukaryota	Metazoa	Arthropoda	Amphibalanus amphitrite
NODE_1731_length_10422_cov_4.403456	TRY81208.1	37.1	909	366	28	5060	7657	388	1133	8.96e-140	482	hypothetical protein TCAL_10445	6832	Eukaryota	Metazoa	Arthropoda	Tigriopus californicus
NODE_1733_length_10426_cov_4.002512	WP_243612705.1	99.8	464	1	0	10144	8753	1	464	7.43e-302	914	class II fumarate hydratase	254406	Bacteria	0	Proteobacteria	Shimia aestuarii
NODE_1734_length_10403_cov_3.762687	TRY61259.1	49.2	1091	336	33	6780	3616	222	1130	7e-180	614	hypothetical protein TCAL_02138, partial	6832	Eukaryota	Metazoa	Arthropoda	Tigriopus californicus
NODE_1735_length_10398_cov_3.734506	TRY71963.1	33.3	309	167	7	414	1322	719	994	2.87e-27	136	hypothetical protein TCAL_01142, partial	6832	Eukaryota	Metazoa	Arthropoda	Tigriopus californicus
NODE_1736_length_10384_cov_4.073834	WP_190765478.1	92.6	326	24	0	10131	9154	151	476	3.9e-190	603	aldehyde dehydrogenase family protein	2760804	Bacteria	0	Proteobacteria	Spongiibacter pelagi
NODE_1737_length_10410_cov_7.284816	BAK00305.1	32.5	465	270	13	5562	6914	25	459	1.93e-49	196	predicted protein	112509	Eukaryota	Viridiplantae	Streptophyta	Hordeum vulgare subsp. vulgare
NODE_1738_length_10408_cov_4.804666	OMJ93507.1	53.4	328	152	1	7285	8268	1	327	1.44e-99	343	hypothetical protein SteCoe_3480	5963	Eukaryota	0	Ciliophora	Stentor coeruleus
NODE_1739_length_10400_cov_3.590042	MBD3231329.1	50.5	556	260	2	1764	3401	1	551	2.3e-164	533	ATP-binding cassette domain-containing protein	2030827	Bacteria	0	0	Candidatus Dependentiae bacterium
NODE_1740_length_10350_cov_4.195117	TRY61577.1	46	483	136	8	2829	4118	149	559	1.08e-99	357	hypothetical protein TCAL_01472	6832	Eukaryota	Metazoa	Arthropoda	Tigriopus californicus
NODE_1741_length_10388_cov_4.189475	XP_040564800.1	42.9	331	73	5	1111	119	403	617	2.95e-47	197	cAMP-specific 3',5'-cyclic phosphodiesterase 4C-like isoform X3	72036	Eukaryota	Metazoa	Arthropoda	Lepeophtheirus salmonis
NODE_1743_length_10353_cov_3.019787	XP_040567617.1	44.8	357	185	5	1056	1	156	505	1e-75	283	LOW QUALITY PROTEIN: tetratricopeptide repeat protein 27-like	72036	Eukaryota	Metazoa	Arthropoda	Lepeophtheirus salmonis
NODE_1744_length_10376_cov_4.180866	TRY68615.1	57.1	620	227	11	9043	7214	4	594	2.39e-203	647	hypothetical protein TCAL_03223	6832	Eukaryota	Metazoa	Arthropoda	Tigriopus californicus
NODE_1746_length_10355_cov_5.966311	TRY63202.1	51.4	407	146	12	5741	4527	462	818	9.41e-91	328	hypothetical protein TCAL_03541	6832	Eukaryota	Metazoa	Arthropoda	Tigriopus californicus
NODE_1747_length_10355_cov_4.689612	XP_040578507.1	97	405	12	0	1789	575	2	406	4.33e-267	818	tubulin alpha chain-like isoform X3	72036	Eukaryota	Metazoa	Arthropoda	Lepeophtheirus salmonis
NODE_1748_length_10364_cov_3.707184	TRY63482.1	48.8	328	138	4	1615	2598	317	614	9.58e-86	309	hypothetical protein TCAL_06859	6832	Eukaryota	Metazoa	Arthropoda	Tigriopus californicus
NODE_1749_length_10359_cov_3.248932	MCE2788072.1	79.9	443	89	0	7448	8776	50	492	5.7e-232	723	proline--tRNA ligase	2044944	Bacteria	0	Bacteroidetes	Sphingobacteriales bacterium
NODE_1750_length_10333_cov_3.167638	TRY77047.1	69.6	56	17	0	4346	4179	1	56	9.14e-09	75.1	hypothetical protein TCAL_03853	6832	Eukaryota	Metazoa	Arthropoda	Tigriopus californicus
NODE_1751_length_10372_cov_4.722972	WP_243614613.1	100	417	0	0	7644	8894	1	417	3.93e-234	725	TRAP transporter large permease	254406	Bacteria	0	Proteobacteria	Shimia aestuarii
NODE_1752_length_10327_cov_4.182684	AHK05632.1	49.4	526	201	9	118	1695	507	967	5.24e-120	436	ATP-binding cassette transporter sub-family A member 3 isoform X2	158387	Eukaryota	Metazoa	Arthropoda	Tigriopus japonicus
NODE_1753_length_10366_cov_4.591894	MBL4605511.1	65.4	1170	380	14	3187	6666	1	1155	0	1508	hypothetical protein	1871037	Bacteria	0	Bacteroidetes	Flavobacteriaceae bacterium
NODE_1754_length_10341_cov_3.334370	XP_046663962.1	46.6	268	135	4	3318	2530	60	324	1.15e-27	135	uncharacterized protein LOC124356797	197043	Eukaryota	Metazoa	Arthropoda	Homalodisca vitripennis
NODE_1755_length_10323_cov_3.484530	TRY78293.1	28.2	444	305	10	649	1953	30	468	8.43e-44	186	hypothetical protein TCAL_06892	6832	Eukaryota	Metazoa	Arthropoda	Tigriopus californicus
NODE_1756_length_10342_cov_3.546463	TRY67846.1	36.4	956	432	30	2903	5566	144	991	2.28e-111	395	hypothetical protein TCAL_11469	6832	Eukaryota	Metazoa	Arthropoda	Tigriopus californicus
NODE_1757_length_10337_cov_3.893538	TRY72997.1	84.8	132	20	0	6217	5822	262	393	1.03e-65	244	hypothetical protein TCAL_01877, partial	6832	Eukaryota	Metazoa	Arthropoda	Tigriopus californicus
NODE_1758_length_10350_cov_3.372822	XP_004039743.1	50	286	138	2	10246	9389	341	621	8.11e-77	282	ribosome biogenesis protein, putative	5932	Eukaryota	0	Ciliophora	Ichthyophthirius multifiliis
NODE_1759_length_10348_cov_5.389835	CAD8178613.1	47.4	215	101	4	6760	6119	73	276	1.62e-51	199	unnamed protein product	43137	Eukaryota	0	Ciliophora	Paramecium octaurelia
NODE_1760_length_10341_cov_2.431006	TRY61220.1	43.5	255	135	3	181	939	608	855	1.59e-48	202	hypothetical protein TCAL_02177	6832	Eukaryota	Metazoa	Arthropoda	Tigriopus californicus
NODE_1761_length_10339_cov_5.217027	XP_023331321.1	67.2	235	45	1	834	1538	43	245	5.43e-67	239	inhibitor of growth protein 5-like	88015	Eukaryota	Metazoa	Arthropoda	Eurytemora affinis
NODE_1762_length_10329_cov_3.894896	MCH2217868.1	66.5	597	194	2	10324	8534	402	992	3.13e-257	814	histidine kinase	2021391	Bacteria	0	Bacteroidetes	Flavobacteriales bacterium
NODE_1763_length_10340_cov_4.036734	WP_243613671.1	99.6	530	2	0	1492	3081	1	530	1.42e-314	951	Na/Pi symporter	254406	Bacteria	0	Proteobacteria	Shimia aestuarii
NODE_1764_length_10291_cov_4.700614	TRY69018.1	56.8	234	65	5	8224	7610	161	387	9.79e-62	229	hypothetical protein TCAL_07669	6832	Eukaryota	Metazoa	Arthropoda	Tigriopus californicus
NODE_1765_length_10331_cov_4.661047	TRY76358.1	69.6	296	18	3	7431	6565	14	244	2.07e-114	375	hypothetical protein TCAL_00018	6832	Eukaryota	Metazoa	Arthropoda	Tigriopus californicus
NODE_1767_length_10297_cov_4.093107	XP_040569919.1	46.1	154	62	1	742	1203	74	206	1.82e-27	135	spectrin alpha chain, non-erythrocytic 1-like isoform X4	72036	Eukaryota	Metazoa	Arthropoda	Lepeophtheirus salmonis
NODE_1769_length_10324_cov_4.758385	TRY80729.1	22.8	801	502	29	3216	5354	2	774	3.78e-27	134	hypothetical protein TCAL_06303	6832	Eukaryota	Metazoa	Arthropoda	Tigriopus californicus
NODE_1771_length_10328_cov_5.707346	CAD8087516.1	29.8	635	373	19	9295	7586	243	869	1.15e-58	233	unnamed protein product	65129	Eukaryota	0	Ciliophora	Paramecium sonneborni
NODE_1772_length_10312_cov_4.615047	TRY63996.1	58.9	666	232	7	7793	5889	616	1270	3.51e-219	717	hypothetical protein TCAL_00795	6832	Eukaryota	Metazoa	Arthropoda	Tigriopus californicus
NODE_1773_length_10319_cov_5.408532	MCG7868952.1	29.9	1048	633	24	5556	2533	96	1081	2.68e-99	361	DDE-type integrase/transposase/recombinase	2792791	Bacteria	0	Proteobacteria	Candidatus Thiodiazotropha taylori
NODE_1775_length_10317_cov_4.994141	KRX03773.1	41.8	533	288	9	9324	7774	105	631	2.55e-114	394	WD40-repeat-containing domain	266149	Eukaryota	0	Ciliophora	Pseudocohnilembus persalinus
NODE_1777_length_10293_cov_4.040145	TRY62599.1	55.4	599	228	10	9295	7526	2	570	3.95e-190	607	hypothetical protein TCAL_10989	6832	Eukaryota	Metazoa	Arthropoda	Tigriopus californicus
NODE_1778_length_10284_cov_3.363095	TRY73541.1	39	438	119	4	8892	10178	271	569	1.55e-70	272	hypothetical protein TCAL_03364	6832	Eukaryota	Metazoa	Arthropoda	Tigriopus californicus
NODE_1779_length_10291_cov_3.131875	TRY76543.1	65.3	95	30	2	9784	10062	101	194	5.04e-24	124	hypothetical protein TCAL_00098	6832	Eukaryota	Metazoa	Arthropoda	Tigriopus californicus
NODE_1780_length_10276_cov_3.594959	TRY70734.1	60.6	627	78	5	5685	7565	43	500	2.12e-215	676	hypothetical protein TCAL_01189	6832	Eukaryota	Metazoa	Arthropoda	Tigriopus californicus
NODE_1781_length_10312_cov_4.487152	CAD8124281.1	39.3	303	178	2	893	3	1	303	1.35e-56	220	unnamed protein product	65129	Eukaryota	0	Ciliophora	Paramecium sonneborni
NODE_1782_length_10299_cov_4.008110	TRY71860.1	88.7	408	24	1	4720	5943	1	386	1.79e-236	734	hypothetical protein TCAL_03152	6832	Eukaryota	Metazoa	Arthropoda	Tigriopus californicus
NODE_1783_length_10310_cov_5.145607	KRX05365.1	39.6	704	392	11	8889	6811	36	717	2.01e-140	470	P-loop containing nucleoside triphosphate hydrolase	266149	Eukaryota	0	Ciliophora	Pseudocohnilembus persalinus
NODE_1784_length_10310_cov_4.278999	XP_001016689.1	36.8	451	253	14	5181	6473	194	632	4.96e-80	292	transmembrane protein, putative	312017	Eukaryota	0	Ciliophora	Tetrahymena thermophila SB210
NODE_1785_length_10294_cov_3.551046	TRY76964.1	79.7	153	31	0	8850	9308	85	237	4.16e-68	253	hypothetical protein TCAL_07307	6832	Eukaryota	Metazoa	Arthropoda	Tigriopus californicus
NODE_1786_length_10296_cov_3.322120	TRY61069.1	44.7	302	152	4	353	1216	3	303	2.57e-65	237	hypothetical protein TCAL_09261	6832	Eukaryota	Metazoa	Arthropoda	Tigriopus californicus
NODE_1787_length_10291_cov_5.748948	XP_023330952.1	32.3	626	285	18	7446	9215	7	529	1.39e-56	223	uncharacterized protein LOC111703287	88015	Eukaryota	Metazoa	Arthropoda	Eurytemora affinis
NODE_1788_length_10295_cov_27.117929	PCJ23617.1	37.9	1202	695	13	1915	5400	32	1221	1.71e-235	775	hypothetical protein COA94_08140, partial	2026788	Bacteria	0	Proteobacteria	Rickettsiales bacterium
NODE_1789_length_10255_cov_2.484534	XP_557865.3	50.9	173	81	3	9513	10022	20	191	9.03e-41	168	AGAP008714-PA, partial	180454	Eukaryota	Metazoa	Arthropoda	Anopheles gambiae str. PEST
NODE_1790_length_10287_cov_3.179575	WP_161506484.1	44.3	282	117	10	4910	5728	1	251	8.51e-60	219	exodeoxyribonuclease III	1255	Bacteria	0	Firmicutes	Pediococcus pentosaceus
NODE_1791_length_10287_cov_4.197747	WP_099214078.1	93	1424	100	0	4176	8447	1	1424	0	2598	MULTISPECIES: DNA-directed RNA polymerase subunit beta'	104267;2045443	Bacteria	0	Bacteroidetes	Tenacibaculum;Tenacibaculum sp. 4G03
NODE_1792_length_10274_cov_3.486582	TRY75484.1	36.5	935	501	21	92	2821	462	1328	1.7e-158	544	hypothetical protein TCAL_09195	6832	Eukaryota	Metazoa	Arthropoda	Tigriopus californicus
NODE_1793_length_10274_cov_3.742555	TRY73771.1	33.5	1297	468	40	9448	5711	382	1334	2.17e-146	511	hypothetical protein TCAL_00952	6832	Eukaryota	Metazoa	Arthropoda	Tigriopus californicus
NODE_1794_length_10276_cov_4.833905	TRY72261.1	40.2	2531	1182	46	8520	1102	361	2618	0	1516	hypothetical protein TCAL_11937	6832	Eukaryota	Metazoa	Arthropoda	Tigriopus californicus
NODE_1795_length_10282_cov_3.877707	NQY01222.1	84.4	564	88	0	2549	4240	1	564	0	964	glutamate formimidoyltransferase	1871037	Bacteria	0	Bacteroidetes	Flavobacteriaceae bacterium
NODE_1796_length_10281_cov_3.753332	WP_243613312.1	99.6	557	2	0	3139	1469	1	557	0	1126	cytochrome c oxidase subunit 1	254406	Bacteria	0	Proteobacteria	Shimia aestuarii
NODE_1797_length_10267_cov_3.691048	TRY67491.1	77.5	40	7	1	9824	9937	263	302	9.96e-05	61.6	hypothetical protein TCAL_09232	6832	Eukaryota	Metazoa	Arthropoda	Tigriopus californicus
NODE_1798_length_10264_cov_4.892430	TRY70436.1	50.3	813	276	19	7166	4767	318	1015	1.55e-214	713	hypothetical protein TCAL_02400	6832	Eukaryota	Metazoa	Arthropoda	Tigriopus californicus
NODE_1799_length_10263_cov_3.732889	TRY61637.1	40.6	529	196	16	4519	5904	279	756	1.83e-56	227	hypothetical protein TCAL_01812	6832	Eukaryota	Metazoa	Arthropoda	Tigriopus californicus
NODE_1800_length_10274_cov_3.999608	XP_004992890.1	36.4	165	64	6	7803	7348	84	220	1.7e-09	77.8	NEK protein kinase	946362	Eukaryota	0	0	Salpingoeca rosetta
NODE_1801_length_10247_cov_4.934642	XP_047128528.1	27	1788	1077	55	2551	7506	449	2144	1.5e-155	551	ATP-binding cassette sub-family A member 2-like	6087	Eukaryota	Metazoa	Cnidaria	Hydra vulgaris
NODE_1802_length_10265_cov_5.048783	PVU97747.1	30.4	395	225	14	6610	5561	84	473	5.7e-24	124	hypothetical protein BB561_000390	133385	Eukaryota	Fungi	Zoopagomycota	Smittium simulii
NODE_1803_length_10236_cov_4.237375	CAB4060968.1	47.1	87	45	1	10103	9843	139	224	1.08e-14	92.8	MMEL1	72036	Eukaryota	Metazoa	Arthropoda	Lepeophtheirus salmonis
NODE_1804_length_10220_cov_3.801828	TRY62650.1	41.2	882	333	30	9593	7314	135	952	7.52e-111	399	hypothetical protein TCAL_13679	6832	Eukaryota	Metazoa	Arthropoda	Tigriopus californicus
NODE_1805_length_10246_cov_4.166339	KAH1251166.1	25.7	202	132	6	9566	10156	101	289	0.000233	58.9	WD repeat domain-containing protein 83	3847	Eukaryota	Viridiplantae	Streptophyta	Glycine max
NODE_1806_length_10215_cov_2.934133	GIX94397.1	95	383	19	0	1633	485	6	388	2.3e-243	749	actin, clone 403	1538125	Eukaryota	Metazoa	Arthropoda	Caerostris darwini
NODE_1808_length_10218_cov_3.608063	ADB28840.1	34.9	404	246	8	1622	2818	49	440	2.25e-59	224	cytochrome P450 CYP2N, partial	158387	Eukaryota	Metazoa	Arthropoda	Tigriopus japonicus
NODE_1809_length_10225_cov_4.855695	TRY78195.1	34.7	1529	587	41	6948	2461	18	1168	5.04e-193	639	hypothetical protein TCAL_06765	6832	Eukaryota	Metazoa	Arthropoda	Tigriopus californicus
NODE_1810_length_10235_cov_5.008762	XP_001017636.2	37.1	396	242	5	3087	1921	127	522	3.75e-66	247	F-box/LRR protein	312017	Eukaryota	0	Ciliophora	Tetrahymena thermophila SB210
NODE_1811_length_10231_cov_5.097105	XP_004024325.1	61.2	245	90	2	2624	1902	127	370	5.98e-73	273	kinesin motor domain protein	5932	Eukaryota	0	Ciliophora	Ichthyophthirius multifiliis
NODE_1812_length_10228_cov_3.960697	MCA9552363.1	46.2	119	59	2	110	451	407	525	3.36e-19	107	phosphoenolpyruvate carboxykinase (ATP)	2026735;2026763	Bacteria	0	Proteobacteria	Deltaproteobacteria bacterium;Myxococcales bacterium
NODE_1813_length_10229_cov_2.816194	WP_190764393.1	80.9	885	169	0	4246	1592	1	885	0	1431	aminopeptidase N	2760804	Bacteria	0	Proteobacteria	Spongiibacter pelagi
NODE_1814_length_10192_cov_3.271993	TRY62990.1	59.2	314	103	4	9490	8555	4144	4434	1.84e-91	348	hypothetical protein TCAL_03981	6832	Eukaryota	Metazoa	Arthropoda	Tigriopus californicus
NODE_1815_length_10199_cov_4.523354	XP_023232663.1	76.8	99	22	1	2290	1994	107	204	1.78e-41	164	putative regulator of nonsense transcripts 1 isoform X1	218467	Eukaryota	Metazoa	Arthropoda	Centruroides sculpturatus
NODE_1816_length_10189_cov_4.098748	XP_040567979.1	50.8	118	56	1	2469	2116	264	379	3.71e-30	139	hemicentin-1-like	72036	Eukaryota	Metazoa	Arthropoda	Lepeophtheirus salmonis
NODE_1817_length_10224_cov_5.046525	CAD7398862.1	50.3	1038	309	20	1114	4194	183	1024	1.23e-281	884	unnamed protein product	61476	Eukaryota	Metazoa	Arthropoda	Timema cristinae
NODE_1818_length_10219_cov_4.852199	MBT3548006.1	74.4	562	144	0	3151	1466	139	700	3.57e-274	848	DUF349 domain-containing protein	239	Bacteria	0	Bacteroidetes	Flavobacterium sp.
NODE_1819_length_10218_cov_3.817097	TRY73078.1	71.3	268	56	1	7495	8298	736	982	7.5e-105	384	hypothetical protein TCAL_02551	6832	Eukaryota	Metazoa	Arthropoda	Tigriopus californicus
NODE_1820_length_10195_cov_19.435602	TRY64375.1	59.2	267	109	0	9851	9051	6	272	1.35e-53	208	hypothetical protein TCAL_04287	6832	Eukaryota	Metazoa	Arthropoda	Tigriopus californicus
NODE_1823_length_10196_cov_6.915112	TRY78868.1	46.3	123	43	1	2770	3138	269	368	3.89e-24	125	hypothetical protein TCAL_10650	6832	Eukaryota	Metazoa	Arthropoda	Tigriopus californicus
NODE_1824_length_10205_cov_4.386377	XP_023332658.1	43.9	1090	558	17	5820	9014	13	1074	2.14e-270	854	serine/threonine-protein kinase SMG1-like	88015	Eukaryota	Metazoa	Arthropoda	Eurytemora affinis
NODE_1825_length_10195_cov_7.280293	HCT31871.1	94.3	280	13	1	491	1330	1	277	1.15e-161	514	phosphoadenosine phosphosulfate reductase	1903071	Bacteria	0	Proteobacteria	Sulfitobacter sp.
NODE_1826_length_10195_cov_3.861139	MBL4604209.1	80.9	779	149	0	4851	2515	2	780	0	1295	TonB-dependent receptor	1871037	Bacteria	0	Bacteroidetes	Flavobacteriaceae bacterium
NODE_1827_length_10194_cov_4.688248	XP_001009506.1	42.5	644	353	9	3228	5126	7	644	5.75e-145	481	peroxisomal acyl-CoA oxidase	312017	Eukaryota	0	Ciliophora	Tetrahymena thermophila SB210
NODE_1829_length_10162_cov_5.250272	TRY74648.1	38.6	697	219	12	2627	4651	8	517	8.23e-113	389	hypothetical protein TCAL_01622	6832	Eukaryota	Metazoa	Arthropoda	Tigriopus californicus
NODE_1830_length_10185_cov_4.718738	XP_001428026.1	48.8	82	40	1	2073	2312	14	95	1.64e-10	72	hypothetical protein	5888;412030	Eukaryota	0	Ciliophora	Paramecium tetraurelia;Paramecium tetraurelia strain d4-2
NODE_1831_length_10178_cov_3.804313	XP_043238140.1	42.2	555	242	9	9545	7893	192	671	2.11e-111	393	3'-5' RNA helicase YTHDC2-like	1232801	Eukaryota	Metazoa	Arthropoda	Amphibalanus amphitrite
NODE_1833_length_10181_cov_4.009501	XP_001021454.2	40.9	719	367	11	9391	7334	79	772	1.02e-130	446	kinesin motor catalytic domain protein	312017	Eukaryota	0	Ciliophora	Tetrahymena thermophila SB210
NODE_1834_length_10118_cov_4.079885	ACA03523.1	59.5	884	99	9	657	3308	43	667	1.75e-280	865	heat shock protein 70 precursor	158387	Eukaryota	Metazoa	Arthropoda	Tigriopus japonicus
NODE_1835_length_10143_cov_3.568897	XP_030386107.1	30.3	175	77	4	1393	869	7	136	1.82e-12	83.6	UPF0046 protein C25E10.12	7225	Eukaryota	Metazoa	Arthropoda	Scaptodrosophila lebanonensis
NODE_1836_length_10155_cov_4.345323	KJH52782.1	80.3	178	32	1	3148	3672	22	199	3.33e-84	287	hypothetical protein DICVIV_00989	29172	Eukaryota	Metazoa	Nematoda	Dictyocaulus viviparus
NODE_1837_length_10168_cov_4.459717	XP_001033500.3	25.4	508	331	16	3062	4507	220	705	1.11e-16	101	DENN (AEX-3) domain protein	312017	Eukaryota	0	Ciliophora	Tetrahymena thermophila SB210
NODE_1838_length_10142_cov_2.764741	TRY77782.1	33.6	622	253	16	9247	7397	55	521	8.31e-87	310	hypothetical protein TCAL_01682	6832	Eukaryota	Metazoa	Arthropoda	Tigriopus californicus
NODE_1839_length_10162_cov_4.798870	TRY72155.1	44.1	1869	645	38	747	5777	208	1868	0	1016	hypothetical protein TCAL_00256	6832	Eukaryota	Metazoa	Arthropoda	Tigriopus californicus
NODE_1840_length_10154_cov_4.531972	TRY77965.1	38.8	201	78	3	9269	9871	643	798	4.04e-26	132	hypothetical protein TCAL_12741	6832	Eukaryota	Metazoa	Arthropoda	Tigriopus californicus
NODE_1841_length_10152_cov_4.186100	KYN40429.1	29.6	1495	778	43	3874	71	1419	2869	4.4e-175	620	Multiple epidermal growth factor-like domains protein 8	34720	Eukaryota	Metazoa	Arthropoda	Trachymyrmex septentrionalis
NODE_1842_length_10159_cov_2.843927	XP_028404050.1	34.8	897	521	23	10052	7464	1002	1868	2.53e-122	444	uncharacterized protein LOC114526674	151771	Eukaryota	Metazoa	Cnidaria	Dendronephthya gigantea
NODE_1843_length_10148_cov_5.050288	XP_013788494.1	56.3	524	159	9	882	2408	249	717	7.28e-167	548	leucine-zipper-like transcriptional regulator 1	6850	Eukaryota	Metazoa	Arthropoda	Limulus polyphemus
NODE_1844_length_10159_cov_4.549296	XP_001012433.3	44	564	281	12	8132	9724	138	699	8.64e-119	410	DNA replication licensing factor MCM8, putative	312017	Eukaryota	0	Ciliophora	Tetrahymena thermophila SB210
NODE_1846_length_10157_cov_3.123202	TRY70247.1	76.6	124	29	0	77	448	909	1032	1.51e-51	215	hypothetical protein TCAL_11614	6832	Eukaryota	Metazoa	Arthropoda	Tigriopus californicus
NODE_1847_length_10125_cov_4.231395	CAD7263327.1	43.4	371	77	7	6372	7484	2	239	4.6e-67	239	unnamed protein product	629360	Eukaryota	Metazoa	Arthropoda	Timema shepardi
NODE_1848_length_10145_cov_5.197896	TRY71477.1	36.7	1222	518	40	1422	5006	191	1184	2.66e-156	532	hypothetical protein TCAL_01113	6832	Eukaryota	Metazoa	Arthropoda	Tigriopus californicus
NODE_1850_length_10147_cov_3.056504	XP_034322523.1	32.2	1303	788	28	4349	8149	677	1920	1.2e-176	612	uncharacterized protein LOC117688529	29159	Eukaryota	Metazoa	Mollusca	Crassostrea gigas
NODE_1851_length_10111_cov_2.750223	TRY78564.1	34.5	394	217	11	7792	6671	232	604	3.53e-52	215	hypothetical protein TCAL_10910	6832	Eukaryota	Metazoa	Arthropoda	Tigriopus californicus
NODE_1852_length_10143_cov_4.034472	MCH2217463.1	85.3	612	90	0	2	1837	425	1036	0	1096	glycosyl hydrolase	2021391	Bacteria	0	Bacteroidetes	Flavobacteriales bacterium
NODE_1853_length_10108_cov_3.910987	XP_042866148.1	50.8	246	86	5	2054	1320	163	374	4.34e-65	242	diacylglycerol kinase epsilon-like isoform X2	27405	Eukaryota	Metazoa	Arthropoda	Penaeus japonicus
NODE_1854_length_10142_cov_4.917635	CAD8077173.1	47.3	294	138	8	1	852	118	404	2.11e-59	233	unnamed protein product	65129	Eukaryota	0	Ciliophora	Paramecium sonneborni
NODE_1855_length_10135_cov_4.726279	TRY80909.1	50	126	62	1	5948	5571	62	186	3.45e-16	91.7	hypothetical protein TCAL_16790	6832	Eukaryota	Metazoa	Arthropoda	Tigriopus californicus
NODE_1856_length_10136_cov_4.018484	XP_023711761.1	44.3	663	335	11	4641	6596	47	686	1.71e-175	570	protein UBASH3A homolog isoform X2	105785	Eukaryota	Metazoa	Arthropoda	Cryptotermes secundus
NODE_1857_length_10119_cov_2.972761	TRY68636.1	84.5	232	34	2	6483	7178	197	426	4.88e-104	353	hypothetical protein TCAL_08885	6832	Eukaryota	Metazoa	Arthropoda	Tigriopus californicus
NODE_1859_length_10133_cov_4.059765	MBL4605305.1	92.1	380	29	1	6295	7431	1	380	1.69e-223	693	Mrp/NBP35 family ATP-binding protein	1871037	Bacteria	0	Bacteroidetes	Flavobacteriaceae bacterium
NODE_1861_length_10121_cov_4.643028	TRY60964.1	39.8	595	265	9	1188	2966	1877	2380	4.58e-100	377	hypothetical protein TCAL_05712	6832	Eukaryota	Metazoa	Arthropoda	Tigriopus californicus
NODE_1865_length_10113_cov_4.151594	XP_035783700.1	20.4	333	183	10	7321	6350	155	414	1.56e-05	63.9	protein-cysteine N-palmitoyltransferase Rasp-like	7167	Eukaryota	Metazoa	Arthropoda	Anopheles albimanus
NODE_1866_length_10116_cov_6.113557	XP_001013258.1	44.6	682	340	9	7	2022	78	731	5.43e-164	542	DNA replication licensing factor MCM4	312017	Eukaryota	0	Ciliophora	Tetrahymena thermophila SB210
NODE_1867_length_10085_cov_3.093246	TRY71606.1	36.3	256	84	7	5655	4942	90	284	3.71e-30	142	hypothetical protein TCAL_14884	6832	Eukaryota	Metazoa	Arthropoda	Tigriopus californicus
NODE_1868_length_10103_cov_8.393483	PAA52757.1	58.7	1018	395	7	6024	2986	1	998	0	1177	hypothetical protein BOX15_Mlig015759g1	282301	Eukaryota	Metazoa	Platyhelminthes	Macrostomum lignano
NODE_1869_length_10111_cov_4.452063	KRX01572.1	47.9	265	133	3	842	1633	105	365	3.58e-69	251	Protein kinase-like domain	266149	Eukaryota	0	Ciliophora	Pseudocohnilembus persalinus
NODE_1870_length_10110_cov_4.149108	CAD8107943.1	41.9	74	42	1	1428	1207	60	132	8.91e-09	69.3	unnamed protein product	5886	Eukaryota	0	Ciliophora	Paramecium primaurelia
NODE_1871_length_10109_cov_4.169657	CAG2216362.1	31.7	1719	1004	48	8420	3453	198	1809	2.68e-210	709	unnamed protein product	6550	Eukaryota	Metazoa	Mollusca	Mytilus edulis
NODE_1872_length_10104_cov_3.916650	TRY67621.1	35.8	704	302	24	7425	5443	26	622	2.14e-73	280	hypothetical protein TCAL_03448	6832	Eukaryota	Metazoa	Arthropoda	Tigriopus californicus
NODE_1873_length_10093_cov_3.721508	TRY63602.1	59	456	120	5	3739	5103	1	390	2.64e-145	475	hypothetical protein TCAL_16648	6832	Eukaryota	Metazoa	Arthropoda	Tigriopus californicus
NODE_1874_length_10087_cov_4.996908	TRY61383.1	47.7	1622	522	40	7331	2733	95	1479	1.87e-300	962	hypothetical protein TCAL_01483	6832	Eukaryota	Metazoa	Arthropoda	Tigriopus californicus
NODE_1876_length_10094_cov_3.740519	XP_001013224.2	40	753	416	14	9953	7779	6	750	1.19e-140	474	DNA mismatch repair MutS family DNA-binding domain protein, putative	5911;312017	Eukaryota	0	Ciliophora	Tetrahymena thermophila;Tetrahymena thermophila SB210
NODE_1877_length_10067_cov_3.495109	CAG9791199.1	58.6	58	22	2	6423	6596	31	86	1.37e-10	72.4	unnamed protein product	40085	Eukaryota	Metazoa	Arthropoda	Diatraea saccharalis
NODE_1879_length_10047_cov_3.452022	TRY80868.1	32.5	1186	223	22	3990	7535	44	656	2.31e-143	476	hypothetical protein TCAL_12910, partial	6832	Eukaryota	Metazoa	Arthropoda	Tigriopus californicus
NODE_1880_length_10088_cov_6.430797	GFQ86466.1	72	378	73	1	9279	8146	38	382	3.41e-161	521	coatomer subunit beta', partial	2740835	Eukaryota	Metazoa	Arthropoda	Trichonephila clavata
NODE_1881_length_10090_cov_4.346649	WP_243611994.1	99.7	1241	4	0	1883	5605	1	1241	0	2370	efflux RND transporter permease subunit	254406	Bacteria	0	Proteobacteria	Shimia aestuarii
NODE_1882_length_10057_cov_3.451813	TRY62003.1	46.6	453	225	7	2565	3911	5	444	7.44e-112	376	hypothetical protein TCAL_08283, partial	6832	Eukaryota	Metazoa	Arthropoda	Tigriopus californicus
NODE_1883_length_10087_cov_3.297902	WP_190763093.1	90.9	394	36	0	3810	4991	1	394	2.95e-241	744	acyl-CoA dehydrogenase family protein	2760804	Bacteria	0	Proteobacteria	Spongiibacter pelagi
NODE_1884_length_10085_cov_4.325540	MBT5289343.1	73.8	843	216	3	6437	8962	1	839	0	1263	PIG-L family deacetylase	239	Bacteria	0	Bacteroidetes	Flavobacterium sp.
NODE_1886_length_10076_cov_6.058406	XP_046651496.1	41.7	1013	531	13	531	3440	282	1277	1.96e-221	733	uncharacterized protein LOC124342550 isoform X2	35523	Eukaryota	Metazoa	Arthropoda	Daphnia pulicaria
NODE_1887_length_10068_cov_4.368184	TRY67706.1	38.8	659	181	13	334	2301	76	515	4.58e-98	339	hypothetical protein TCAL_02292	6832	Eukaryota	Metazoa	Arthropoda	Tigriopus californicus
NODE_1889_length_10037_cov_3.665966	TRY78620.1	53.9	773	183	9	8993	6720	2	616	1.01e-230	729	hypothetical protein TCAL_08619, partial	6832	Eukaryota	Metazoa	Arthropoda	Tigriopus californicus
NODE_1892_length_10068_cov_4.279752	CAD8163025.1	32.7	539	277	15	8580	10040	2	506	3.17e-69	274	unnamed protein product	43137	Eukaryota	0	Ciliophora	Paramecium octaurelia
NODE_1893_length_10067_cov_4.492192	WP_243614052.1	99.8	402	1	0	8111	6906	1	402	8.68e-268	817	aminopeptidase P family protein	254406	Bacteria	0	Proteobacteria	Shimia aestuarii
NODE_1894_length_10040_cov_5.735109	TRY68763.1	46.7	1344	672	17	6081	2110	82	1401	0	1113	hypothetical protein TCAL_11652	6832	Eukaryota	Metazoa	Arthropoda	Tigriopus californicus
NODE_1895_length_10045_cov_4.191430	TRY63688.1	45.8	461	232	10	5812	4454	164	614	5.91e-105	372	hypothetical protein TCAL_13133	6832	Eukaryota	Metazoa	Arthropoda	Tigriopus californicus
NODE_1897_length_10039_cov_3.865171	TRY64357.1	40.3	407	139	9	10037	8832	537	844	1.24e-64	257	hypothetical protein TCAL_00851	6832	Eukaryota	Metazoa	Arthropoda	Tigriopus californicus
NODE_1898_length_10024_cov_3.712712	AIL94130.1	41.4	459	242	11	3683	5026	46	488	1.3e-98	340	cytochrome P450 CYP3032C1	158387	Eukaryota	Metazoa	Arthropoda	Tigriopus japonicus
NODE_1899_length_10051_cov_3.916516	TRY70692.1	38.5	652	323	14	2569	4506	539	1118	1.09e-119	434	hypothetical protein TCAL_16356	6832	Eukaryota	Metazoa	Arthropoda	Tigriopus californicus
NODE_1900_length_10050_cov_5.220351	TRY75530.1	46.3	782	319	23	3668	1509	31	773	2.14e-141	474	hypothetical protein TCAL_08386	6832	Eukaryota	Metazoa	Arthropoda	Tigriopus californicus
NODE_1901_length_10047_cov_7.746740	TRY72502.1	65	177	56	3	374	901	1	172	9.88e-60	215	hypothetical protein TCAL_03398	6832	Eukaryota	Metazoa	Arthropoda	Tigriopus californicus
NODE_1902_length_10042_cov_3.840221	XP_040566764.1	83.2	196	33	0	7450	6863	115	310	4.03e-95	323	glyceraldehyde-3-phosphate dehydrogenase-like	72036	Eukaryota	Metazoa	Arthropoda	Lepeophtheirus salmonis
NODE_1903_length_10037_cov_3.895777	XP_033107730.1	24.9	1015	593	45	6014	8914	764	1657	3.37e-43	189	uncharacterized protein LOC117109479 isoform X1	1529436	Eukaryota	Metazoa	Echinodermata	Anneissia japonica
NODE_1904_length_10040_cov_4.012848	KFM62762.1	82.9	35	6	0	4709	4605	15	49	1.48e-07	62.4	RNA binding protein fox-1-like protein, partial	407821	Eukaryota	Metazoa	Arthropoda	Stegodyphus mimosarum
NODE_1905_length_10019_cov_4.329385	WP_022958342.1	87	362	47	0	3535	2450	2	363	6.36e-205	640	MULTISPECIES: 2Fe-2S iron-sulfur cluster-binding protein	630749;2721624	Bacteria	0	Proteobacteria	Spongiibacter;Spongiibacter sp. KMU-166
NODE_1907_length_10035_cov_5.406507	XP_004039371.1	51.7	439	199	5	4738	3437	105	535	2.34e-153	499	hypothetical protein IMG5_024870	5932	Eukaryota	0	Ciliophora	Ichthyophthirius multifiliis
NODE_1908_length_10034_cov_3.288440	WP_211074988.1	40.6	2304	995	39	3352	9645	770	2905	1.3e-186	657	matrixin family metalloprotease	2822690	Bacteria	0	Bacteroidetes	Aquimarina sp. MMG016
NODE_1909_length_10029_cov_5.435648	XP_040576126.1	53.4	1501	457	27	9968	5583	2517	3814	0	1310	dynein heavy chain, cytoplasmic-like	72036	Eukaryota	Metazoa	Arthropoda	Lepeophtheirus salmonis
NODE_1911_length_10020_cov_3.883151	CAD7589432.1	44.5	614	210	12	8136	9950	79	570	4.07e-130	453	unnamed protein product	629358	Eukaryota	Metazoa	Arthropoda	Timema genevievae
NODE_1912_length_10027_cov_5.702613	MCL4162304.1	80.2	252	50	0	658	1413	70	321	1.2e-133	434	hypothetical protein	82763	Eukaryota	Metazoa	Arthropoda	Idotea baltica
NODE_1914_length_10020_cov_5.321368	PCJ23617.1	38.4	1213	696	14	9409	5888	32	1232	1.33e-245	802	hypothetical protein COA94_08140, partial	2026788	Bacteria	0	Proteobacteria	Rickettsiales bacterium
NODE_1915_length_10007_cov_3.718945	TRY80429.1	55.2	105	33	1	825	1139	1	91	1.1e-28	128	hypothetical protein TCAL_15494, partial	6832	Eukaryota	Metazoa	Arthropoda	Tigriopus californicus
NODE_1917_length_9974_cov_4.117007	CAB4061410.1	83.3	138	23	0	416	3	37	174	2.23e-66	240	SLC8A	72036	Eukaryota	Metazoa	Arthropoda	Lepeophtheirus salmonis
NODE_1918_length_10007_cov_4.042699	QMU64994.1	60.6	546	207	4	7473	9095	1	543	1.16e-230	721	T9SS type A sorting domain-containing protein	1871037	Bacteria	0	Bacteroidetes	Flavobacteriaceae bacterium
NODE_1919_length_9977_cov_3.938973	TRY81086.1	40	672	236	31	7316	5388	452	985	9.26e-77	290	hypothetical protein TCAL_14477	6832	Eukaryota	Metazoa	Arthropoda	Tigriopus californicus
NODE_1920_length_9991_cov_2.852594	TRY77295.1	40.6	655	192	14	418	2331	1	475	2.87e-99	341	hypothetical protein TCAL_11828	6832	Eukaryota	Metazoa	Arthropoda	Tigriopus californicus
NODE_1921_length_10001_cov_10.194176	XP_001019292.1	81.7	131	24	0	1379	1771	37	167	2.87e-59	214	basal body centrin protein	5911;312017	Eukaryota	0	Ciliophora	Tetrahymena thermophila;Tetrahymena thermophila SB210
NODE_1922_length_9957_cov_2.728537	TRY69921.1	90.9	99	9	0	484	188	86	184	6.09e-47	194	hypothetical protein TCAL_02352	6832	Eukaryota	Metazoa	Arthropoda	Tigriopus californicus
NODE_1923_length_9981_cov_3.430313	TRY80871.1	31.3	201	76	5	8377	8847	439	621	6.63e-06	65.9	hypothetical protein TCAL_12076, partial	6832	Eukaryota	Metazoa	Arthropoda	Tigriopus californicus
NODE_1925_length_9937_cov_3.199960	XP_023329434.1	78.6	131	27	1	7651	7262	46	176	2.54e-54	201	protein enhancer of sevenless 2B	88015	Eukaryota	Metazoa	Arthropoda	Eurytemora affinis
NODE_1926_length_9973_cov_4.472065	TRY62536.1	46.2	238	72	5	3995	4708	1	182	9.09e-43	167	hypothetical protein TCAL_02060	6832	Eukaryota	Metazoa	Arthropoda	Tigriopus californicus
NODE_1927_length_9991_cov_4.446944	XP_031472640.1	75.9	232	48	2	7790	8485	52	275	1.47e-113	374	phytanoyl-CoA dioxygenase, peroxisomal-like	210225	Eukaryota	Viridiplantae	Streptophyta	Nymphaea colorata
NODE_1928_length_9973_cov_4.373916	CAB4067041.1	52.7	91	40	1	9175	9447	87	174	2.26e-19	102	dgkA	72036	Eukaryota	Metazoa	Arthropoda	Lepeophtheirus salmonis
NODE_1929_length_9991_cov_3.065665	XP_031472838.1	46.2	325	171	3	3431	4399	54	376	6.84e-79	279	uncharacterized protein LOC116245423	210225	Eukaryota	Viridiplantae	Streptophyta	Nymphaea colorata
NODE_1930_length_9980_cov_4.827197	TRY78197.1	44.6	704	249	11	9148	7043	6	570	7.23e-168	548	hypothetical protein TCAL_06763	6832	Eukaryota	Metazoa	Arthropoda	Tigriopus californicus
NODE_1931_length_9961_cov_3.375202	TRY61157.1	72.3	148	41	0	1541	1984	192	339	2.25e-57	219	hypothetical protein TCAL_09517	6832	Eukaryota	Metazoa	Arthropoda	Tigriopus californicus
NODE_1932_length_9970_cov_4.716823	TRY72459.1	31	542	217	20	5690	4089	1	393	9.25e-43	176	hypothetical protein TCAL_10545	6832	Eukaryota	Metazoa	Arthropoda	Tigriopus californicus
NODE_1934_length_9981_cov_4.910568	TRY76205.1	43.9	960	166	15	4758	7616	384	977	2.64e-213	691	hypothetical protein TCAL_11557	6832	Eukaryota	Metazoa	Arthropoda	Tigriopus californicus
NODE_1935_length_9959_cov_3.094084	XP_013901045.1	25.7	350	169	9	1081	2130	278	536	1.15e-19	110	hypothetical protein MNEG_5932	145388	Eukaryota	Viridiplantae	Chlorophyta	Monoraphidium neglectum
NODE_1936_length_9960_cov_4.691508	TRY74549.1	55.8	104	16	2	3182	2871	1423	1496	1.17e-12	88.2	hypothetical protein TCAL_01344	6832	Eukaryota	Metazoa	Arthropoda	Tigriopus californicus
NODE_1937_length_9978_cov_4.273710	CDW82792.1	39.6	505	280	7	6568	5075	10	496	2.79e-98	339	pyruvate kinase	5949	Eukaryota	0	Ciliophora	Stylonychia lemnae
NODE_1938_length_9966_cov_4.411681	TMW40174.1	96.1	77	3	0	7897	8127	23	99	9.68e-38	153	hypothetical protein DOY81_014746	7385	Eukaryota	Metazoa	Arthropoda	Sarcophaga bullata
NODE_1939_length_9935_cov_3.178813	XP_046659084.1	57.1	219	78	4	7503	8132	23	234	7.17e-73	259	protein SEC13 homolog	197043	Eukaryota	Metazoa	Arthropoda	Homalodisca vitripennis
NODE_1940_length_9968_cov_5.549995	TXH54782.1	60.3	156	62	0	4238	3771	1	156	1.89e-61	219	hypothetical protein E6Q89_07595	2044936	Bacteria	0	Bacteroidetes	Bacteroidia bacterium
NODE_1941_length_9949_cov_3.839434	XP_040566240.1	45.7	383	132	8	4396	3254	337	645	2.08e-68	260	LOW QUALITY PROTEIN: orphan steroid hormone receptor 2-like	72036	Eukaryota	Metazoa	Arthropoda	Lepeophtheirus salmonis
NODE_1942_length_9949_cov_4.537575	XP_046698241.1	46.6	103	50	1	6	314	300	397	1.29e-15	94.7	mevalonate kinase	175797	Eukaryota	Metazoa	Chordata	Silurus meridionalis
NODE_1943_length_9942_cov_4.253491	TRY71102.1	32.1	780	407	26	3809	1545	829	1510	7e-79	306	hypothetical protein TCAL_15037	6832	Eukaryota	Metazoa	Arthropoda	Tigriopus californicus
NODE_1944_length_9920_cov_3.660494	TRY72422.1	62.5	144	50	2	3863	4294	67	206	1.7e-48	184	hypothetical protein TCAL_06087	6832	Eukaryota	Metazoa	Arthropoda	Tigriopus californicus
NODE_1945_length_9956_cov_3.125418	WP_251088761.1	81.8	1487	266	1	4662	202	1	1483	0	2403	cobaltochelatase subunit CobN	1748242	Bacteria	0	Proteobacteria	Spongiibacter taiwanensis
NODE_1946_length_9953_cov_4.558413	TRY76727.1	26.8	1754	760	62	3605	8653	402	1703	2.34e-99	371	hypothetical protein TCAL_07432	6832	Eukaryota	Metazoa	Arthropoda	Tigriopus californicus
NODE_1947_length_9953_cov_4.562475	WP_082715253.1	86.8	531	70	0	8361	9953	1	531	1.9e-292	897	AAA family ATPase	576117	Bacteria	0	Proteobacteria	Celeribacter halophilus
NODE_1948_length_9932_cov_5.046389	XP_043232399.1	43.8	89	49	1	1003	740	71	159	4.22e-09	73.9	probable glutamate receptor	1232801	Eukaryota	Metazoa	Arthropoda	Amphibalanus amphitrite
NODE_1949_length_9950_cov_3.449205	XP_001022240.2	33.2	627	350	15	6981	5293	68	689	1.09e-81	298	ALG6, Alg8 glycosyltransferase family protein	312017	Eukaryota	0	Ciliophora	Tetrahymena thermophila SB210
NODE_1951_length_9919_cov_3.409648	KAF7269572.1	49	147	58	3	255	668	33	171	3.83e-34	142	hypothetical protein GWI33_017380, partial	354439	Eukaryota	Metazoa	Arthropoda	Rhynchophorus ferrugineus
NODE_1952_length_9923_cov_4.672141	TRY75603.1	43.3	559	303	6	2854	1187	43	590	5.78e-135	471	hypothetical protein TCAL_08568	6832	Eukaryota	Metazoa	Arthropoda	Tigriopus californicus
NODE_1953_length_9938_cov_5.169962	XP_001032562.1	47.5	373	184	4	5590	6678	73	443	5.13e-96	331	ThiF family protein	312017	Eukaryota	0	Ciliophora	Tetrahymena thermophila SB210
NODE_1954_length_9932_cov_4.296165	TRY73507.1	61.7	575	157	8	2210	3898	401	924	7.15e-206	666	hypothetical protein TCAL_01558	6832	Eukaryota	Metazoa	Arthropoda	Tigriopus californicus
NODE_1955_length_9911_cov_3.760856	CAB3361852.1	45	149	80	2	9362	8916	45	191	1.45e-26	128	Hypothetical predicted protein	197152	Eukaryota	Metazoa	Arthropoda	Cloeon dipterum
[truncated: 174,559 more rows]

## Sheet: cazy_all
Scaffold ID	EC#	HMMER	dbCAN_sub	DIAMOND	Signalp	#ofTools	Domain	Kingdom	Phylum	Species	HMMER	dbCAN	DIAMOND	Synthesis of three tools	EC# synthesis of three tools	Function of enzyme
[truncated: 2,547 more rows]
