# Supplementary material for: Peracetic acid treatment of squid eggs infected with parasitic copepod (Ikanecator primus gen. et sp. nov.)
Source: Sci Rep. 2024 Jun 24;14:14513. doi: 10.1038/s41598-024-65290-z (PMC11196259; doi:10.1038/s41598-024-65290-z)
Supplement: Supplementary file 4 — Supplementary Videos. [file 41598_2024_65290_MOESM4_ESM.zip]

Archive with 12 entries (12 files):
- Supplementary Video 1.mp4
- __MACOSX/._Supplementary Video 1.mp4
- Supplementary Video 2.MP4
- __MACOSX/._Supplementary Video 2.MP4
- Supplementary Video 3.MP4
- __MACOSX/._Supplementary Video 3.MP4
- Supplementary Video 4.MP4
- __MACOSX/._Supplementary Video 4.MP4
- Supplementary Video 5.mp4
- __MACOSX/._Supplementary Video 5.mp4
- Supplementary Video 6.MP4
- __MACOSX/._Supplementary Video 6.MP4
